# Supplementary material for: 2-Chloro­quinazolin-4(3H)-one
Source: Acta Crystallogr Sect E Struct Rep Online. 2012 May 31;68(Pt 6):o1958. doi: 10.1107/S1600536812022891 (PMC3379507; doi:10.1107/S1600536812022891)
Supplement: Supplementary file 1 [file e-68-o1958-sup1.cif]

##############################################################################
#                                                                            #
# This CIF contains the data in a paper accepted for publication in          #
# Acta Crystallographica Section E. It conforms to the requirements of       #
# Notes for Authors for Acta Crystallographica Section E, and has been       #
# peer reviewed under the auspices of the IUCr Commission on Journals.       #
#                                                                            #
# Full details of the Crystallographic Information File format               #
# are given in the paper "The Crystallographic Information File (CIF):       #
# a New Standard Archive File for Crystallography" by S. R. Hall, F. H.      #
# Allen and I. D. Brown [Acta Cryst. (1991), A47, 655-685].                  #
#                                                                            #
# The current version of the core CIF dictionary is obtainable from          #
# ftp://ftp.iucr.org/pub/cif_core.dic.                                       #
#                                                                            #
# Software is freely available for graphical display of the structure(s)     #
# in this CIF. For information consult the CIF software page                 #
# http://www.iucr.org/resources/cif/software.                                #
#                                                                            #
# This file may be used for bona fide research purposes within the           #
# scientific community so long as proper attribution is given to the journal # 
# article from which it was obtained.                                        #
#                                                                            #
##############################################################################
data_I
_audit_creation_method     'SHELXL97'
_chemical_name_systematic
;
2-Chloroquinazolin-4(3<i>H</i>)-one
;
_chemical_name_common     ?
_chemical_formula_moiety     'C8 H5 Cl N2 O'
_chemical_formula_sum     'C8 H5 Cl N2 O'
_chemical_formula_iupac     'C8 H5 Cl N2 O'
_chemical_formula_weight     180.59
_chemical_melting_point     ?
_symmetry_cell_setting     monoclinic
_symmetry_space_group_name_H-M     'C 2/c'
_symmetry_space_group_name_Hall     '-C 2yc'
loop_
    _symmetry_equiv_pos_as_xyz
    'x, y, z'
    '-x, y, -z+1/2'
    'x+1/2, y+1/2, z'
    '-x+1/2, y+1/2, -z+1/2'
    '-x, -y, -z'
    'x, -y, z-1/2'
    '-x+1/2, -y+1/2, -z'
    'x+1/2, -y+1/2, z-1/2'
_cell_length_a     22.4315(16)
_cell_length_b     3.7666(6)
_cell_length_c     18.0640(13)
_cell_angle_alpha     90.00
_cell_angle_beta     104.682(7)
_cell_angle_gamma     90.00
_cell_volume     1476.4(3)
_cell_formula_units_Z     8
_cell_measurement_reflns_used     2442
_cell_measurement_theta_min     1.9
_cell_measurement_theta_max     27.9
_cell_measurement_temperature     113(2)
_exptl_crystal_description     'Prism'
_exptl_crystal_colour     'Colourless'
_exptl_crystal_size_max     0.20
_exptl_crystal_size_mid     0.18
_exptl_crystal_size_min     0.14
_exptl_crystal_density_diffrn     1.625
_exptl_crystal_density_meas     ?
_exptl_crystal_density_method     'not measured'
_exptl_crystal_F_000     736
_exptl_absorpt_coefficient_mu     0.458
_exptl_absorpt_correction_type     multi-scan
_exptl_absorpt_process_details     '(<i>CrystalClear</i>; Rigaku/MSC, 2005)'
_exptl_absorpt_correction_T_min     0.9140
_exptl_absorpt_correction_T_max     0.9387
_exptl_special_details
;
;
_diffrn_ambient_temperature     113(2)
_diffrn_radiation_type     'MoK\a'
_diffrn_radiation_wavelength     0.71073
_diffrn_radiation_source     'rotating anode'
_diffrn_radiation_monochromator     'multilayer'
_diffrn_measurement_device_type     'Rigaku Saturn CCD'
_diffrn_measurement_method     '\w and \f scans'
_diffrn_detector_area_resol_mean     14.63
_diffrn_reflns_number     6933
_diffrn_reflns_av_R_equivalents     0.0384
_diffrn_reflns_av_sigmaI/netI     0.0346
_diffrn_reflns_theta_min     1.88
_diffrn_reflns_theta_max     27.88
_diffrn_reflns_theta_full     27.88
_diffrn_measured_fraction_theta_max     1.000
_diffrn_measured_fraction_theta_full     1.000
_diffrn_reflns_limit_h_min     -28
_diffrn_reflns_limit_h_max     27
_diffrn_reflns_limit_k_min     -4
_diffrn_reflns_limit_k_max     4
_diffrn_reflns_limit_l_min     -23
_diffrn_reflns_limit_l_max     23
_diffrn_standards_number     0
_diffrn_standards_interval_count     0
_diffrn_standards_interval_time     0
_diffrn_standards_decay_%     0
_refine_special_details
;
 Refinement of <i>F</i>^2^ against ALL reflections. The weighted
 <i>R</i>-factor <i>wR</i> and goodness of fit <i>S</i> are based on
 <i>F</i>^2^, conventional <i>R</i>-factors <i>R</i> are based on <i>F</i>,
 with <i>F</i> set to zero for negative <i>F</i>^2^. The threshold expression
 of <i>F</i>^2^ > \s(<i>F</i>^2^) is used only for calculating
 <i>R</i>-factors(gt) <i>etc</i>. and is not relevant to the choice of
 reflections for refinement. <i>R</i>-factors based on <i>F</i>^2^ are
 statistically about twice as large as those based on <i>F</i>, and
 <i>R</i>-factors based on ALL data will be even larger.
;
_reflns_number_total     1749
_reflns_number_gt     1430
_reflns_threshold_expression     I>2\s(I)
_refine_ls_structure_factor_coef     Fsqd
_refine_ls_matrix_type     full
_refine_ls_R_factor_all     0.0453
_refine_ls_R_factor_gt     0.0360
_refine_ls_wR_factor_gt     0.0910
_refine_ls_wR_factor_ref     0.0954
_refine_ls_goodness_of_fit_ref     1.028
_refine_ls_restrained_S_all     1.028
_refine_ls_number_reflns     1749
_refine_ls_number_parameters     113
_refine_ls_number_restraints     0
_refine_ls_hydrogen_treatment     mixed
_refine_ls_weighting_scheme     calc
_refine_ls_weighting_details
                 'calc w=1/[\s^2^(Fo^2^)+(0.0578P)^2^] where P=(Fo^2^+2Fc^2^)/3'
_atom_sites_solution_hydrogens     geom
_atom_sites_solution_primary     direct
_atom_sites_solution_secondary     difmap
_refine_ls_shift/su_max     0.000
_refine_ls_shift/su_mean     0.000
_refine_diff_density_max     0.451
_refine_diff_density_min     -0.227
_refine_ls_extinction_method     'none'
_refine_ls_extinction_coef     ?
loop_
    _atom_type_symbol
    _atom_type_description
    _atom_type_scat_dispersion_real
    _atom_type_scat_dispersion_imag
    _atom_type_scat_source
    'C' 'C' 0.0033 0.0016
                         'International Tables Vol C Tables 4.2.6.8 and 6.1.1.4'
    'H' 'H' 0.0000 0.0000
                         'International Tables Vol C Tables 4.2.6.8 and 6.1.1.4'
    'N' 'N' 0.0061 0.0033
                         'International Tables Vol C Tables 4.2.6.8 and 6.1.1.4'
    'O' 'O' 0.0106 0.0060
                         'International Tables Vol C Tables 4.2.6.8 and 6.1.1.4'
    'Cl' 'Cl' 0.1484 0.1585
                         'International Tables Vol C Tables 4.2.6.8 and 6.1.1.4'
_computing_data_collection     '<i>CrystalClear</i> (Rigaku/MSC, 2005)'
_computing_cell_refinement     '<i>CrystalClear</i> (Rigaku/MSC, 2005)'
_computing_data_reduction     '<i>CrystalClear</i> (Rigaku/MSC, 2005)'
_computing_structure_solution     '<i>SHELXS97</i> (Sheldrick, 2008)'
_computing_structure_refinement     '<i>SHELXL97</i> (Sheldrick, 2008)'
_computing_molecular_graphics     '<i>SHELXTL</i> (Sheldrick, 2008)'
_computing_publication_material     '<i>CrystalStructure</i> (Rigaku/MSC, 2006)'
loop_
    _atom_site_type_symbol
    _atom_site_label
    _atom_site_fract_x
    _atom_site_fract_y
    _atom_site_fract_z
    _atom_site_U_iso_or_equiv
    _atom_site_adp_type
    _atom_site_calc_flag
    _atom_site_refinement_flags
    _atom_site_occupancy
    _atom_site_symmetry_multiplicity
    _atom_site_disorder_assembly
    _atom_site_disorder_group
    Cl Cl1 0.087385(18) 0.57099(12) 0.36030(2) 0.02301(15) Uani d . 1 1 . .
    O O1 0.25626(5) 0.5555(3) 0.58943(6) 0.0200(3) Uani d . 1 1 . .
    N N1 0.07663(6) 0.3042(4) 0.48893(7) 0.0178(3) Uani d . 1 1 . .
    N N2 0.17290(6) 0.5527(4) 0.48745(7) 0.0165(3) Uani d . 1 1 . .
    C C1 0.11297(7) 0.4595(4) 0.45572(9) 0.0164(3) Uani d . 1 1 . .
    C C2 0.10115(7) 0.2222(4) 0.56609(8) 0.0155(3) Uani d . 1 1 . .
    C C3 0.06280(7) 0.0601(4) 0.60639(9) 0.0183(3) Uani d . 1 1 . .
    H H3 0.0211 0.0084 0.5814 0.022 Uiso calc R 1 1 . .
    C C4 0.08592(7) -0.0240(4) 0.68250(9) 0.0186(3) Uani d . 1 1 . .
    H H4 0.0597 -0.1318 0.7098 0.022 Uiso calc R 1 1 . .
    C C5 0.14730(7) 0.0467(4) 0.72020(9) 0.0179(3) Uani d . 1 1 . .
    H H5 0.1626 -0.0140 0.7726 0.021 Uiso calc R 1 1 . .
    C C6 0.18533(7) 0.2042(4) 0.68100(9) 0.0172(3) Uani d . 1 1 . .
    H H6 0.2272 0.2508 0.7063 0.021 Uiso calc R 1 1 . .
    C C7 0.16281(6) 0.2959(4) 0.60432(8) 0.0144(3) Uani d . 1 1 . .
    C C8 0.20165(7) 0.4738(4) 0.56241(9) 0.0166(3) Uani d . 1 1 . .
    H H1 0.1956(9) 0.652(6) 0.4567(11) 0.042(6) Uiso d . 1 1 . .
loop_
    _atom_site_aniso_label
    _atom_site_aniso_U_11
    _atom_site_aniso_U_22
    _atom_site_aniso_U_33
    _atom_site_aniso_U_12
    _atom_site_aniso_U_13
    _atom_site_aniso_U_23
    Cl1 0.0253(2) 0.0286(3) 0.0141(2) -0.00270(16) 0.00309(15) 0.00145(16)
    O1 0.0127(5) 0.0272(6) 0.0195(6) -0.0031(5) 0.0029(4) 0.0031(5)
    N1 0.0165(6) 0.0217(7) 0.0150(6) -0.0028(5) 0.0036(5) -0.0015(6)
    N2 0.0151(6) 0.0201(7) 0.0154(6) -0.0020(5) 0.0061(5) -0.0002(5)
    C1 0.0171(7) 0.0178(8) 0.0136(7) 0.0007(6) 0.0028(6) -0.0023(6)
    C2 0.0166(7) 0.0153(8) 0.0147(7) 0.0003(6) 0.0040(6) -0.0022(6)
    C3 0.0152(7) 0.0207(8) 0.0196(8) -0.0032(6) 0.0054(6) -0.0016(7)
    C4 0.0200(8) 0.0203(8) 0.0177(8) -0.0016(6) 0.0087(6) -0.0003(6)
    C5 0.0220(8) 0.0177(8) 0.0141(7) 0.0021(6) 0.0047(6) 0.0004(6)
    C6 0.0148(7) 0.0178(8) 0.0182(7) -0.0001(6) 0.0028(6) -0.0020(6)
    C7 0.0145(7) 0.0132(8) 0.0161(7) 0.0004(6) 0.0049(6) -0.0021(6)
    C8 0.0174(7) 0.0157(8) 0.0176(7) 0.0014(6) 0.0060(6) -0.0010(6)
_geom_special_details
;
 All s.u.'s (except the s.u. in the dihedral angle between two l.s. planes)
 are estimated using the full covariance matrix. The cell s.u.'s are taken
 into account individually in the estimation of s.u.'s in distances, angles
 and torsion angles; correlations between s.u.'s in cell parameters are only
 used when they are defined by crystal symmetry. An approximate (isotropic)
 treatment of cell s.u.'s is used for estimating s.u.'s involving l.s. planes.
;
loop_
    _geom_bond_atom_site_label_1
    _geom_bond_atom_site_label_2
    _geom_bond_site_symmetry_2
    _geom_bond_distance
    _geom_bond_publ_flag
    Cl1 C1 . 1.7249(16) ?
    O1 C8 . 1.2370(18) ?
    N1 C1 . 1.2706(19) ?
    N1 C2 . 1.3971(19) ?
    N2 C1 . 1.3669(19) ?
    N2 C8 . 1.3766(19) ?
    N2 H1 . 0.92(2) ?
    C2 C3 . 1.400(2) ?
    C2 C7 . 1.408(2) ?
    C3 C4 . 1.378(2) ?
    C3 H3 . 0.9500 ?
    C4 C5 . 1.398(2) ?
    C4 H4 . 0.9500 ?
    C5 C6 . 1.374(2) ?
    C5 H5 . 0.9500 ?
    C6 C7 . 1.392(2) ?
    C6 H6 . 0.9500 ?
    C7 C8 . 1.455(2) ?
loop_
    _geom_angle_atom_site_label_1
    _geom_angle_atom_site_label_2
    _geom_angle_atom_site_label_3
    _geom_angle_site_symmetry_1
    _geom_angle_site_symmetry_3
    _geom_angle
    _geom_angle_publ_flag
    C1 N1 C2 . . 115.79(13) ?
    C1 N2 C8 . . 121.52(13) ?
    C1 N2 H1 . . 119.1(12) ?
    C8 N2 H1 . . 119.2(12) ?
    N1 C1 N2 . . 126.93(14) ?
    N1 C1 Cl1 . . 119.55(12) ?
    N2 C1 Cl1 . . 113.53(11) ?
    N1 C2 C3 . . 118.46(13) ?
    N1 C2 C7 . . 122.36(14) ?
    C3 C2 C7 . . 119.18(14) ?
    C4 C3 C2 . . 119.58(14) ?
    C4 C3 H3 . . 120.2 ?
    C2 C3 H3 . . 120.2 ?
    C3 C4 C5 . . 121.16(14) ?
    C3 C4 H4 . . 119.4 ?
    C5 C4 H4 . . 119.4 ?
    C6 C5 C4 . . 119.64(14) ?
    C6 C5 H5 . . 120.2 ?
    C4 C5 H5 . . 120.2 ?
    C5 C6 C7 . . 120.25(14) ?
    C5 C6 H6 . . 119.9 ?
    C7 C6 H6 . . 119.9 ?
    C6 C7 C2 . . 120.18(14) ?
    C6 C7 C8 . . 121.19(13) ?
    C2 C7 C8 . . 118.62(14) ?
    O1 C8 N2 . . 120.31(14) ?
    O1 C8 C7 . . 124.97(14) ?
    N2 C8 C7 . . 114.72(13) ?
loop_
    _geom_torsion_atom_site_label_1
    _geom_torsion_atom_site_label_2
    _geom_torsion_atom_site_label_3
    _geom_torsion_atom_site_label_4
    _geom_torsion_site_symmetry_1
    _geom_torsion_site_symmetry_2
    _geom_torsion_site_symmetry_3
    _geom_torsion_site_symmetry_4
    _geom_torsion
    _geom_torsion_publ_flag
    C2 N1 C1 N2 . . . . 0.1(2) ?
    C2 N1 C1 Cl1 . . . . 179.76(11) ?
    C8 N2 C1 N1 . . . . 1.8(3) ?
    C8 N2 C1 Cl1 . . . . -177.85(11) ?
    C1 N1 C2 C3 . . . . 178.19(13) ?
    C1 N1 C2 C7 . . . . -2.0(2) ?
    N1 C2 C3 C4 . . . . 179.88(14) ?
    C7 C2 C3 C4 . . . . 0.1(2) ?
    C2 C3 C4 C5 . . . . -0.6(2) ?
    C3 C4 C5 C6 . . . . 0.3(2) ?
    C4 C5 C6 C7 . . . . 0.5(2) ?
    C5 C6 C7 C2 . . . . -1.1(2) ?
    C5 C6 C7 C8 . . . . 177.88(14) ?
    N1 C2 C7 C6 . . . . -179.03(14) ?
    C3 C2 C7 C6 . . . . 0.8(2) ?
    N1 C2 C7 C8 . . . . 2.0(2) ?
    C3 C2 C7 C8 . . . . -178.21(13) ?
    C1 N2 C8 O1 . . . . 178.72(13) ?
    C1 N2 C8 C7 . . . . -1.7(2) ?
    C6 C7 C8 O1 . . . . 0.5(2) ?
    C2 C7 C8 O1 . . . . 179.48(15) ?
    C6 C7 C8 N2 . . . . -179.07(14) ?
    C2 C7 C8 N2 . . . . -0.1(2) ?
loop_
    _geom_hbond_atom_site_label_D
    _geom_hbond_atom_site_label_H
    _geom_hbond_atom_site_label_A
    _geom_hbond_site_symmetry_A
    _geom_hbond_distance_DH
    _geom_hbond_distance_HA
    _geom_hbond_distance_DA
    _geom_hbond_angle_DHA
    N2 H1 O1 7_566 0.92(2) 1.88(2) 2.7840(17) 166.5(19)
    C3 H3 N1 5_556 0.95 2.53 3.449(2) 163.3
data_global
_journal_date_recd_electronic     2012-04-08
_journal_date_accepted     2012-05-19
_journal_name_full     'Acta Crystallographica, Section E'
_journal_year     2012
_journal_volume     68
_journal_issue      6
_journal_page_first     o1958
_journal_page_last     o1958
_journal_paper_category     QO
_journal_paper_doi     10.1107/S1600536812022891
_journal_coeditor_code     RK2353
_publ_contact_author_name     'Yan, Fan-Yong'
_publ_contact_author_address
;
Key Lab Hollow Fiber Membrane Mat & Membrane Proc,
School Environment & Chemical Engineering,
Tianjin Polytechnic University,
Tianjin 300160,
People's Republic of China
;
_publ_contact_author_email     yfytju@yahoo.com
_publ_contact_author_fax     '8622 2452 0755'
_publ_contact_author_phone     '8622 2452 0755'
_publ_section_title
;
2-Chloroquinazolin-4(3<i>H</i>)-one
;
loop_
    _publ_author_name
    _publ_author_footnote
    _publ_author_address
    'Cao, Dong-Lei' .
;
School of Materials Science and Engineering
Tianjin Polytechnic University
Tianjin 300160
People's Republic of China
;
    'Yan, Fan-Yong' .
;
School of Environment & Chemical Engineering
Tianjin Polytechnic University
Tianjin 300160
People's Republic of China
;
    'Wang, Meng' .
;
School of Materials Science and Engineering
Tianjin Polytechnic University
Tianjin 300160
People's Republic of China
;
    'Li, Chu-Ying' .
;
School of Environment & Chemical Engineering
Tianjin Polytechnic University
Tianjin 300160
People's Republic of China
;
    'Chen, Li' .
;
School of Materials Science and Engineering
Tianjin Polytechnic University
Tianjin 300160
People's Republic of China
;
