# Supplementary material for: 2-Chloro­quinazolin-4(3H)-one
Source: Acta Crystallogr Sect E Struct Rep Online. 2012 May 31;68(Pt 6):o1958. doi: 10.1107/S1600536812022891 (PMC3379507; doi:10.1107/S1600536812022891)
Supplement: Supplementary file 2 [file e-68-o1958-Isup2.hkl]

# 
# h,k,l, Fc-squared, Fo-squared, sigma(Fo-squared) and status flag 
# 
data_I
_shelx_title ' shelx in C2/c' 
_shelx_refln_list_code          4 
_shelx_F_calc_maximum      333.52 
_exptl_crystal_F_000       736.00 
_reflns_d_resolution_high  0.7599 
 
loop_ 
 _symmetry_equiv_pos_as_xyz 
 'x, y, z' 
 '-x, y, -z+1/2' 
 'x+1/2, y+1/2, z' 
 '-x+1/2, y+1/2, -z+1/2' 
 '-x, -y, -z' 
 'x, -y, z-1/2' 
 '-x+1/2, -y+1/2, -z' 
 'x+1/2, -y+1/2, z-1/2' 
 
_cell_length_a    22.4315 
_cell_length_b     3.7666 
_cell_length_c    18.0640 
_cell_angle_alpha  90.000 
_cell_angle_beta  104.682 
_cell_angle_gamma  90.000 
 
_shelx_F_squared_multiplier     1.000 
 
loop_ 
 _refln_index_h 
 _refln_index_k 
 _refln_index_l 
 _refln_F_squared_calc 
 _refln_F_squared_meas 
 _refln_F_squared_sigma 
 _refln_observed_status 
   2   0   0     1148.82     1191.40     15.40 o 
   4   0   0    33722.58    36629.72    334.48 o 
   6   0   0    25504.00    28608.66    168.27 o 
   8   0   0    10251.72    10718.86     74.10 o 
  10   0   0     3006.32     2795.65     44.52 o 
  12   0   0    25511.58    27269.02    562.70 o 
  14   0   0      364.80      470.22     27.87 o 
  16   0   0      591.23      583.38     33.22 o 
  18   0   0     2498.49     2509.94     77.78 o 
  20   0   0       85.84       85.84     19.08 o 
  22   0   0       19.33       23.81     13.80 o 
  24   0   0      758.57      778.19     50.46 o 
  26   0   0       24.64       10.34     13.79 o 
  28   0   0      109.77      152.31     50.20 o 
   1   1   0     3043.36     2868.19     30.28 o 
   3   1   0     4253.06     4112.65     28.44 o 
   5   1   0     1060.49      936.55      9.05 o 
   7   1   0     1997.26     1767.79     19.03 o 
   9   1   0      774.07      745.60     12.06 o 
  11   1   0     9110.13     9285.16     72.17 o 
  13   1   0      440.09      535.58     14.99 o 
  15   1   0      401.57      379.99     14.02 o 
  17   1   0      983.71      947.59     27.05 o 
  19   1   0        0.19        2.40      6.97 o 
  21   1   0      396.81      313.22     19.12 o 
  23   1   0     1717.26     1807.48     62.17 o 
  25   1   0      420.57      412.62     26.04 o 
  27   1   0      115.91      149.44     26.42 o 
   0   2   0    10983.77    10861.44    150.39 o 
   2   2   0       48.51       52.85      4.77 o 
   4   2   0      150.35      141.81      6.29 o 
   6   2   0     2663.11     2708.91     38.45 o 
   8   2   0       66.48       66.46      4.40 o 
  10   2   0       20.31       14.16      4.53 o 
  12   2   0      604.98      575.15     18.22 o 
  14   2   0       37.53       42.77      7.55 o 
  16   2   0       31.62       37.59     12.02 o 
  18   2   0      825.32      816.58     32.39 o 
  20   2   0      160.18      164.19     19.22 o 
  22   2   0        2.72        7.37      8.89 o 
  24   2   0      428.67      425.56     48.73 o 
  26   2   0      130.38       95.19     31.64 o 
   1   3   0       22.85       22.07      6.05 o 
   3   3   0      290.87      284.25      9.84 o 
   5   3   0      180.37      177.80     10.07 o 
   7   3   0       18.38       13.49      5.12 o 
   9   3   0      609.40      641.66     31.48 o 
  11   3   0      435.28      454.60     31.63 o 
  13   3   0     2397.79     2523.56     62.07 o 
  15   3   0       14.90       13.97     11.65 o 
  17   3   0       40.81       39.21     19.55 o 
  19   3   0       85.09       93.24     24.70 o 
  21   3   0       80.45      106.15     33.45 o 
   0   4   0     1402.57     1355.39     67.67 o 
   2   4   0      108.37       86.48     23.14 o 
   4   4   0      172.86      124.53     65.38 o 
   6   4   0        2.38        7.76      8.14 o 
   8   4   0        8.14       20.41     24.19 o 
  10   4   0      151.49      139.44     35.80 o 
  12   4   0        5.49       14.31     19.75 o 
  14   4   0       54.33       47.98     19.08 o 
  16   4   0       10.65       19.42     15.10 o 
 -27   1   1        0.38        1.43     11.58 o 
 -25   1   1      356.63      351.94     39.43 o 
 -23   1   1       25.77       28.96      9.97 o 
 -21   1   1        4.09       10.67     10.01 o 
 -19   1   1      529.24      496.63     21.24 o 
 -17   1   1        0.64        6.09      6.74 o 
 -15   1   1      311.71      309.27     14.36 o 
 -13   1   1      349.88      312.01     13.40 o 
 -11   1   1     1316.56     1414.23     18.80 o 
  -9   1   1      212.70      315.78     43.49 o 
  -7   1   1      870.10      823.45     12.80 o 
  -5   1   1      287.54      302.43      5.59 o 
  -3   1   1    16852.14    19305.39    185.08 o 
  -1   1   1      663.45      601.63      7.01 o 
   1   1   1    12313.73    13362.51     70.84 o 
   3   1   1       13.51       10.13      2.36 o 
   5   1   1      142.77      126.20      5.92 o 
   7   1   1      115.60       89.14      3.79 o 
   9   1   1     1270.69     1432.39     15.83 o 
  11   1   1     1097.81     1127.98     20.25 o 
  13   1   1       31.29       46.25      6.75 o 
  15   1   1      219.59      211.58     14.35 o 
  17   1   1      205.75      211.94     22.61 o 
  19   1   1       64.53       64.21     13.51 o 
  21   1   1      788.89      776.44     27.02 o 
  23   1   1        0.80        9.30     14.50 o 
  25   1   1      399.40      377.81     36.89 o 
  27   1   1       27.64       23.30     11.40 o 
 -26   2   1       13.95       18.29     29.19 o 
 -24   2   1     2890.37     3313.94    166.88 o 
 -22   2   1      144.79      142.38     20.01 o 
 -20   2   1      471.99      497.33     26.66 o 
 -18   2   1      488.84      509.88     22.50 o 
 -16   2   1      902.76      871.31     22.54 o 
 -14   2   1      522.10      493.88     13.52 o 
 -12   2   1     1819.62     1745.08     37.28 o 
 -10   2   1        9.72        8.50      2.84 o 
  -8   2   1      738.95      691.94     11.95 o 
  -6   2   1      902.83      834.48     13.42 o 
  -4   2   1      117.93      103.04      5.19 o 
  -2   2   1     3197.24     3041.03     21.91 o 
   0   2   1      235.02      193.76      6.38 o 
   2   2   1        7.51        8.97      3.08 o 
   4   2   1     1639.82     1583.59     31.75 o 
   6   2   1     1024.38      972.31     17.84 o 
   8   2   1      101.60      103.26      9.57 o 
  10   2   1     4011.02     4145.11     62.34 o 
  12   2   1      146.85      153.06     11.44 o 
  14   2   1       21.32       19.01      9.04 o 
  16   2   1     1340.59     1343.45     39.02 o 
  18   2   1       50.25       72.14     17.59 o 
  20   2   1       35.48       35.00     15.47 o 
  22   2   1      342.74      340.79     25.80 o 
  24   2   1        1.42       11.27     14.33 o 
 -23   3   1        6.48       19.51     15.54 o 
 -21   3   1      167.37      216.75     35.68 o 
 -19   3   1      774.01      841.88     52.22 o 
 -17   3   1      599.86      646.16     41.23 o 
 -15   3   1      467.38      501.18     33.08 o 
 -13   3   1     7171.75     7685.77    111.95 o 
 -11   3   1      547.61      533.95     31.91 o 
  -9   3   1      691.04      701.75     24.35 o 
  -7   3   1     1779.05     1691.45     87.90 o 
  -5   3   1      385.98      366.32     18.23 o 
  -3   3   1      580.37      615.96     13.91 o 
  -1   3   1     5041.91     4795.05     91.42 o 
   1   3   1      249.95      235.43      9.39 o 
   3   3   1      316.18      303.23     18.45 o 
   5   3   1     1330.15     1228.74     23.34 o 
   7   3   1        2.39        2.97      5.14 o 
   9   3   1      753.56      777.99     23.42 o 
  11   3   1     1196.90     1210.07     48.88 o 
  13   3   1      663.39      685.49     35.84 o 
  15   3   1      201.10      243.31     32.48 o 
  17   3   1      453.87      445.70     89.81 o 
  19   3   1       68.46       65.86     23.40 o 
  21   3   1     1132.19     1222.04     98.54 o 
 -16   4   1        0.43       -0.28     31.42 o 
 -14   4   1      358.58      401.88     45.88 o 
 -12   4   1        4.83       17.06     12.69 o 
 -10   4   1        0.63        5.64     12.25 o 
  -8   4   1      148.40      144.72     54.24 o 
  -6   4   1      342.03      331.10     30.50 o 
  -4   4   1       40.94       31.99     17.11 o 
  -2   4   1     1288.21     1317.42     56.83 o 
   0   4   1      223.49      232.55     23.66 o 
   2   4   1      141.44      133.35     28.67 o 
   4   4   1      818.00      867.38     69.51 o 
   6   4   1      768.25      749.87     43.33 o 
   8   4   1      638.17      611.75     56.69 o 
  10   4   1     6440.74     6674.02    107.51 o 
  12   4   1      887.59      873.66     51.25 o 
  14   4   1      892.68      881.60     62.01 o 
  16   4   1      514.45      532.56     48.85 o 
 -28   0   2        6.40       10.26     13.98 o 
 -26   0   2     1538.08     1545.13     87.83 o 
 -24   0   2       36.36       14.03     15.12 o 
 -22   0   2      253.30      178.58     31.69 o 
 -20   0   2     1825.34     1862.95     58.65 o 
 -18   0   2      697.07      673.52     38.17 o 
 -16   0   2      334.04      360.57     27.24 o 
 -14   0   2     9907.01     9972.66    207.15 o 
 -12   0   2        2.88       21.47     10.81 o 
 -10   0   2      180.63      101.87     12.30 o 
  -8   0   2     7006.98     6858.52     66.02 o 
  -6   0   2      419.22      289.19      9.91 o 
  -4   0   2     9754.43    10435.96    120.23 o 
  -2   0   2       94.97      120.59      4.57 o 
   0   0   2    14450.76    17082.99    152.73 o 
   2   0   2     3160.91     2960.81    153.16 o 
   4   0   2     9672.05    10110.40     63.10 o 
   6   0   2     7534.12     7617.58     89.01 o 
   8   0   2    10005.57    10088.64     91.89 o 
  10   0   2      667.37     1003.62     24.40 o 
  12   0   2      386.66      438.56     25.12 o 
  14   0   2      669.50      537.72     29.76 o 
  16   0   2     1041.21     1011.31     43.31 o 
  18   0   2      876.84      658.14     50.90 o 
  20   0   2     3653.37     3599.29    106.76 o 
  22   0   2     3482.26     3099.31     89.82 o 
  24   0   2      384.94      404.98     42.07 o 
  26   0   2      636.43      525.65     53.20 o 
 -27   1   2       10.50        9.72     13.48 o 
 -25   1   2       33.20       31.92     15.82 o 
 -23   1   2      354.89      352.93     22.23 o 
 -21   1   2      647.24      666.68     23.34 o 
 -19   1   2      269.88      244.12     17.17 o 
 -17   1   2        6.11       11.79      7.35 o 
 -15   1   2     2851.76     2980.40     53.14 o 
 -13   1   2     1165.98     1141.47     35.64 o 
 -11   1   2     1313.88     1435.73     33.73 o 
  -9   1   2     6369.68     6365.94     57.93 o 
  -7   1   2     2609.45     2654.87     38.39 o 
  -5   1   2        1.57        5.15      1.86 o 
  -3   1   2   111235.48   131014.77   1640.41 o 
  -1   1   2     1578.82     1835.94     12.76 o 
   1   1   2    13436.48    14193.66     81.20 o 
   3   1   2    11315.32    11921.22    120.66 o 
   5   1   2     1072.71      971.23     14.49 o 
   7   1   2      365.08      295.96     27.58 o 
   9   1   2    15277.46    15800.24    175.44 o 
  11   1   2      117.28      145.82      8.60 o 
  13   1   2      306.48      292.73     11.29 o 
  15   1   2     3187.17     3058.66     73.53 o 
  17   1   2       28.05       22.86      8.14 o 
  19   1   2       13.10       16.65      5.22 o 
  21   1   2     2393.89     2298.14     42.95 o 
  23   1   2      339.16      284.16     31.06 o 
  25   1   2      155.55      124.15     59.67 o 
  27   1   2      540.97      569.81     32.31 o 
 -26   2   2      361.65      324.62     63.34 o 
 -24   2   2       47.12       33.84     22.91 o 
 -22   2   2      113.73      112.60     27.24 o 
 -20   2   2      218.54      259.96     28.96 o 
 -18   2   2      589.80      580.63     26.80 o 
 -16   2   2     4501.82     4483.05    111.48 o 
 -14   2   2     6929.31     6652.11    175.99 o 
 -12   2   2     3276.79     3314.32     60.49 o 
 -10   2   2      368.26      369.18     10.65 o 
  -8   2   2      591.62      499.32     13.44 o 
  -6   2   2     4347.18     4635.83     75.09 o 
  -4   2   2     1758.30     1941.85     28.59 o 
  -2   2   2    10699.70    11495.30    103.82 o 
   0   2   2        0.19        6.25      3.01 o 
   2   2   2        0.58        3.54      2.58 o 
   4   2   2     1478.31     1439.59     20.80 o 
   6   2   2       87.01       88.64     10.43 o 
   8   2   2      800.66      786.77     19.63 o 
  10   2   2      117.17      112.68     17.18 o 
  12   2   2       10.35       13.61     10.97 o 
  14   2   2       83.96       98.26     19.19 o 
  16   2   2       47.77       58.09     14.09 o 
  18   2   2      200.97      178.29     32.10 o 
  20   2   2      563.40      556.87     30.84 o 
  22   2   2      135.16       84.82     27.30 o 
  24   2   2       24.55       31.33     16.24 o 
 -23   3   2       21.40       19.62     19.36 o 
 -21   3   2       74.11       56.71     25.57 o 
 -19   3   2       66.54       64.09     23.81 o 
 -17   3   2       43.71       51.75     22.42 o 
 -15   3   2      680.25      717.64     35.48 o 
 -13   3   2      370.78      372.41     27.74 o 
 -11   3   2      264.66      256.98     13.93 o 
  -9   3   2      225.36      216.30     16.05 o 
  -7   3   2      323.17      313.21     16.70 o 
  -5   3   2       47.58       53.66     14.58 o 
  -3   3   2     3334.37     3555.53     70.35 o 
  -1   3   2       43.82       40.51      8.45 o 
   1   3   2       57.01       57.94     12.29 o 
   3   3   2      265.04      272.69     12.76 o 
   5   3   2       89.52       88.07     13.85 o 
   7   3   2       62.81       59.58     13.74 o 
   9   3   2       76.04      102.44     20.68 o 
  11   3   2      252.23      279.48     30.08 o 
  13   3   2       18.41       32.30     20.71 o 
  15   3   2      159.48      160.62     43.13 o 
  17   3   2      374.73      368.48     47.57 o 
  19   3   2      488.63      462.53     45.70 o 
  21   3   2        9.84       10.55     12.87 o 
 -16   4   2      120.19       89.07     26.18 o 
 -14   4   2        5.01       19.27     26.11 o 
 -12   4   2        6.90        7.32      8.28 o 
 -10   4   2       14.60       22.51     16.97 o 
  -8   4   2      113.84       94.48     20.89 o 
  -6   4   2        1.06        6.12      9.35 o 
  -4   4   2        0.31       12.22      8.31 o 
  -2   4   2      389.24      402.18     75.77 o 
   0   4   2      111.22       84.48     32.42 o 
   2   4   2      557.35      532.96     58.01 o 
   4   4   2       14.13       23.68     17.20 o 
   6   4   2       59.73       63.22     20.24 o 
   8   4   2      121.30      115.81     23.26 o 
  10   4   2      550.94      610.82     35.76 o 
  12   4   2      103.74       80.67     23.92 o 
  14   4   2      235.27      247.48     36.37 o 
  16   4   2       86.84       77.19     25.42 o 
 -27   1   3      994.10     1066.34     42.71 o 
 -25   1   3       21.98       25.41     11.59 o 
 -23   1   3      185.24      204.78     18.62 o 
 -21   1   3      202.27      237.49     19.98 o 
 -19   1   3     1036.16      939.52     24.18 o 
 -17   1   3      187.59      175.73     18.23 o 
 -15   1   3     5120.18     5206.66     77.54 o 
 -13   1   3       60.62       74.51      9.83 o 
 -11   1   3     1247.40     1314.52     46.65 o 
  -9   1   3     1481.31     1419.23     21.61 o 
  -7   1   3     4156.07     4363.80     66.38 o 
  -5   1   3     9406.85    10026.51     73.99 o 
  -3   1   3    16375.88    18888.08    150.60 o 
  -1   1   3     4150.36     4466.22     48.35 o 
   1   1   3     2402.38     2444.60     18.64 o 
   3   1   3     4868.08     4890.08     38.40 o 
   5   1   3     1464.10     1461.27     13.77 o 
   7   1   3     8748.48     9249.63    123.60 o 
   9   1   3     1534.56     1503.32     35.30 o 
  11   1   3      210.79      284.23     11.51 o 
  13   1   3      471.75      436.00     13.85 o 
  15   1   3      170.05      195.57     13.44 o 
  17   1   3       12.02        8.34      5.67 o 
  19   1   3        8.62       13.68      7.67 o 
  21   1   3       47.70       45.37     18.08 o 
  23   1   3      177.69      145.42     35.33 o 
  25   1   3      114.25       83.75     26.09 o 
 -26   2   3        4.93       -5.43     22.33 o 
 -24   2   3      190.60      200.27     37.72 o 
 -22   2   3      341.58      345.71     41.23 o 
 -20   2   3      404.79      426.27     21.99 o 
 -18   2   3       94.11       88.75     15.37 o 
 -16   2   3     4205.98     4236.90     50.12 o 
 -14   2   3        0.49        4.14      2.71 o 
 -12   2   3       76.66       74.19      7.63 o 
 -10   2   3     2236.21     2075.17     76.53 o 
  -8   2   3      639.18      634.38     15.62 o 
  -6   2   3     1458.77     1425.81     28.23 o 
  -4   2   3     7340.31     7545.38     81.30 o 
  -2   2   3     2969.16     3098.42     44.37 o 
   0   2   3       56.29       56.93      7.28 o 
   2   2   3     2589.47     2496.88     32.72 o 
   4   2   3      439.02      403.14     10.15 o 
   6   2   3      862.19      946.10     22.58 o 
   8   2   3     4887.08     5036.66     92.18 o 
  10   2   3       48.58       53.82     13.19 o 
  12   2   3      229.48      247.16     27.14 o 
  14   2   3      822.33      808.58     28.96 o 
  16   2   3        1.51        9.68      6.66 o 
  18   2   3      241.51      267.45     25.71 o 
  20   2   3      662.59      657.72     34.56 o 
  22   2   3      157.99      142.75     22.68 o 
  24   2   3       95.48       66.92     25.51 o 
 -23   3   3       63.41       49.39     28.30 o 
 -21   3   3      538.95      597.03     50.46 o 
 -19   3   3        0.48        4.67     20.89 o 
 -17   3   3       49.32       57.35     19.53 o 
 -15   3   3       30.57       46.42     14.34 o 
 -13   3   3       86.02       70.77     15.10 o 
 -11   3   3        5.79       10.12      6.59 o 
  -9   3   3      872.84      879.94     25.03 o 
  -7   3   3      212.38      229.68     23.71 o 
  -5   3   3      261.65      253.75     20.92 o 
  -3   3   3      210.50      198.45     18.81 o 
  -1   3   3       34.18       35.15      6.63 o 
   1   3   3     1070.08     1016.17     22.54 o 
   3   3   3     1578.68     1455.51     48.70 o 
   5   3   3      229.95      217.49     16.10 o 
   7   3   3     5356.81     5551.21    106.62 o 
   9   3   3     1389.36     1438.35     42.12 o 
  11   3   3      420.17      458.66     23.58 o 
  13   3   3     1374.04     1380.10     48.57 o 
  15   3   3      789.86      837.09     57.11 o 
  17   3   3        7.30        9.95     19.01 o 
  19   3   3     2292.86     2243.50     85.38 o 
  21   3   3       57.37       36.62     16.35 o 
 -16   4   3      925.97      974.09     83.48 o 
 -14   4   3        0.70        9.77     16.20 o 
 -12   4   3        1.48        5.92     13.80 o 
 -10   4   3      295.85      284.82     32.21 o 
  -8   4   3      148.16      108.97     52.03 o 
  -6   4   3      172.98       85.76     58.40 o 
  -4   4   3     1596.38     1603.01     66.64 o 
  -2   4   3       47.89       39.02      9.80 o 
   0   4   3        3.68        7.22      7.29 o 
   2   4   3      684.24      720.50     53.89 o 
   4   4   3       50.00       32.01     24.36 o 
   6   4   3      395.17      427.63     45.31 o 
   8   4   3      580.22      605.27     39.90 o 
  10   4   3      930.14      882.40     52.70 o 
  12   4   3        3.50       16.99     14.82 o 
  14   4   3      543.20      583.27     49.44 o 
 -28   0   4      133.10      119.10     39.41 o 
 -26   0   4      870.55      939.72     49.82 o 
 -24   0   4      129.66      121.68     22.21 o 
 -22   0   4      289.86      334.56     44.09 o 
 -20   0   4        1.42       -6.26     19.39 o 
 -18   0   4      104.88      108.44     21.03 o 
 -16   0   4     2358.46     2338.20     68.71 o 
 -14   0   4       54.81       45.83     18.31 o 
 -12   0   4     1920.90     1875.01     45.73 o 
 -10   0   4      778.68      674.68     20.30 o 
  -8   0   4      506.22      507.19     13.55 o 
  -6   0   4    21587.88    23796.90    380.11 o 
  -4   0   4      533.09      477.08     10.53 o 
  -2   0   4     3793.50     3648.31     63.61 o 
   0   0   4     6313.88     6680.73    117.01 o 
   2   0   4      114.58       62.35      6.92 o 
   4   0   4     2749.31     2754.12     29.74 o 
   6   0   4    10934.11    11313.60     98.94 o 
   8   0   4      495.22      451.81     17.63 o 
  10   0   4      146.79      147.52     12.24 o 
  12   0   4     4584.35     4582.38    114.02 o 
  14   0   4        0.80        8.60      8.25 o 
  16   0   4       19.57       10.91      9.68 o 
  18   0   4     5147.35     4985.54    118.83 o 
  20   0   4     1517.41     1314.10     55.93 o 
  22   0   4      209.87      213.25     27.38 o 
  24   0   4      868.86      951.37     52.37 o 
  26   0   4        9.20       15.16     14.16 o 
 -27   1   4      401.97      451.08     32.48 o 
 -25   1   4      147.04      129.61     19.72 o 
 -23   1   4     1137.12     1204.61     37.12 o 
 -21   1   4     1350.45     1276.31     33.79 o 
 -19   1   4     3124.51     3011.00     69.00 o 
 -17   1   4    11184.46    11561.17    183.51 o 
 -15   1   4     2185.42     2199.40     57.21 o 
 -13   1   4      126.49      113.96      9.90 o 
 -11   1   4     4293.10     4172.82     79.69 o 
  -9   1   4     2696.93     2756.84     62.75 o 
  -7   1   4      528.78      648.77     14.55 o 
  -5   1   4    10984.91    11296.60    120.77 o 
  -3   1   4      471.96      503.01      8.08 o 
  -1   1   4     3355.36     3758.84     35.90 o 
   1   1   4    10398.80    10855.93    103.11 o 
   3   1   4      640.37      704.20     12.78 o 
   5   1   4      778.71      705.01     10.03 o 
   7   1   4      853.08      638.52     12.47 o 
   9   1   4        0.09        4.39      2.47 o 
  11   1   4       35.26       17.20      5.61 o 
  13   1   4     2405.48     2250.70     35.70 o 
  15   1   4      515.71      404.62     23.49 o 
  17   1   4     2143.47     1952.05     35.25 o 
  19   1   4     3162.94     2972.51     92.55 o 
  21   1   4      319.06      266.58     43.64 o 
  23   1   4      492.24      472.61     61.31 o 
  25   1   4      727.72      753.83     50.88 o 
 -26   2   4        0.83       16.32     33.18 o 
 -24   2   4       42.81       60.24     24.80 o 
 -22   2   4      285.83      223.79    106.09 o 
 -20   2   4       53.17       38.51     14.54 o 
 -18   2   4     2477.72     2496.59     51.09 o 
 -16   2   4      996.49     1052.50     22.81 o 
 -14   2   4     3114.63     3080.68    107.47 o 
 -12   2   4      552.21      572.85     13.44 o 
 -10   2   4     1716.04     1687.74     92.15 o 
  -8   2   4      108.89      121.27     10.50 o 
  -6   2   4    27770.44    29439.20    732.03 o 
  -4   2   4     1268.67     1472.42     35.25 o 
  -2   2   4     4552.68     4996.21     52.44 o 
   0   2   4      939.48      868.68     15.15 o 
   2   2   4      394.74      354.32     10.56 o 
   4   2   4        2.06        5.28      2.51 o 
   6   2   4     2434.61     2230.35     40.01 o 
   8   2   4      190.10      182.22     18.59 o 
  10   2   4        8.29        9.77      8.25 o 
  12   2   4      977.73      985.59     33.14 o 
  14   2   4       46.80       60.72     16.92 o 
  16   2   4      796.46      777.46     33.49 o 
  18   2   4      828.39      840.52     37.70 o 
  20   2   4       78.62       93.79     26.96 o 
  22   2   4       24.31       30.28     14.73 o 
  24   2   4      188.07      181.73     36.14 o 
 -23   3   4       51.40       39.97     25.52 o 
 -21   3   4       66.96       65.82     35.64 o 
 -19   3   4      363.91      378.77     41.39 o 
 -17   3   4      896.32      931.86     60.92 o 
 -15   3   4      179.20      165.22     33.90 o 
 -13   3   4       72.08       59.86     16.55 o 
 -11   3   4       65.29       62.93     12.78 o 
  -9   3   4      424.01      431.96     22.93 o 
  -7   3   4      104.52      101.62     16.48 o 
  -5   3   4     1559.20     1614.36     52.14 o 
  -3   3   4       10.39       19.05     10.27 o 
  -1   3   4       45.20       39.35      7.37 o 
   1   3   4      372.37      355.80     20.80 o 
   3   3   4      193.26      191.93     10.07 o 
   5   3   4        0.12        5.82      4.88 o 
   7   3   4     1096.55     1075.70     30.95 o 
   9   3   4        9.25       14.31      8.72 o 
  11   3   4       17.05       18.40      9.20 o 
  13   3   4       57.42       53.59     23.43 o 
  15   3   4     1123.81     1092.22     60.36 o 
  17   3   4      259.94      267.66     43.43 o 
  19   3   4     1205.16     1163.61     50.72 o 
 -16   4   4        1.56        7.06     13.26 o 
 -14   4   4        9.42       27.27     21.84 o 
 -12   4   4       51.10       45.83     26.40 o 
 -10   4   4       83.66       71.03     32.00 o 
  -8   4   4        3.03       19.05     13.28 o 
  -6   4   4        0.51       10.80     13.55 o 
  -4   4   4      168.04      144.98     29.98 o 
  -2   4   4        0.56        6.76      7.33 o 
   0   4   4       57.16       48.86     29.31 o 
   2   4   4       66.34       74.48     34.89 o 
   4   4   4        0.31       37.28     50.55 o 
   6   4   4      119.01      122.79     34.55 o 
   8   4   4        0.13        8.90     12.06 o 
  10   4   4        1.33       19.38     26.93 o 
  12   4   4        2.64       12.48     16.34 o 
  14   4   4       65.54       44.16     25.31 o 
 -27   1   5      115.01       85.12     22.26 o 
 -25   1   5        0.42        5.67      8.60 o 
 -23   1   5      285.58      281.33     27.11 o 
 -21   1   5      567.63      541.61     28.27 o 
 -19   1   5     1817.53     1821.47     33.64 o 
 -17   1   5     1176.18     1131.26     30.00 o 
 -15   1   5      172.28      167.40     11.59 o 
 -13   1   5      337.71      339.45     13.00 o 
 -11   1   5      452.63      448.18     12.50 o 
  -9   1   5     1323.18     1510.46     37.75 o 
  -7   1   5     3436.38     3712.34     49.19 o 
  -5   1   5      546.97      756.79     11.27 o 
  -3   1   5        8.70        8.45      3.22 o 
  -1   1   5     2142.74     2129.50     19.02 o 
   1   1   5      147.32      158.22      6.02 o 
   3   1   5       34.18       42.00      5.39 o 
   5   1   5     3128.51     3188.04     45.70 o 
   7   1   5        4.98        6.44      4.06 o 
   9   1   5       23.18       14.94      5.43 o 
  11   1   5      776.45      735.85     18.29 o 
  13   1   5      200.00      179.69     13.86 o 
  15   1   5        5.33        4.67      3.03 o 
  17   1   5     1943.12     1686.85     38.88 o 
  19   1   5       32.98       23.64      8.21 o 
  21   1   5      244.75      209.10     27.47 o 
  23   1   5      143.52      121.11     51.65 o 
  25   1   5      347.41      396.53     29.25 o 
 -26   2   5        0.31       16.23     23.71 o 
 -24   2   5      375.44      407.45     64.57 o 
 -22   2   5       48.03       39.72     21.98 o 
 -20   2   5        6.73       10.47      5.90 o 
 -18   2   5      751.98      778.71     23.81 o 
 -16   2   5       29.69       30.59     10.32 o 
 -14   2   5        9.74       14.49      5.03 o 
 -12   2   5     1344.33     1263.74     19.95 o 
 -10   2   5       96.29      100.70     12.46 o 
  -8   2   5     1157.29     1159.48     23.54 o 
  -6   2   5     4629.32     4478.60    118.78 o 
  -4   2   5     1528.42     1650.28     40.01 o 
  -2   2   5     1592.21     1553.55     31.33 o 
   0   2   5     3655.98     3548.57     41.69 o 
   2   2   5      522.92      530.76     13.70 o 
   4   2   5    13208.99    14183.31    240.26 o 
   6   2   5     3805.26     3912.57     70.63 o 
   8   2   5     2427.09     2806.51     51.91 o 
  10   2   5     1123.77     1102.02     37.58 o 
  12   2   5     1727.74     1812.09     48.55 o 
  14   2   5       35.64       26.33     11.36 o 
  16   2   5     2471.60     2569.54     52.70 o 
  18   2   5      368.93      364.60     33.21 o 
  20   2   5       13.86       15.86     10.28 o 
  22   2   5      294.56      329.03     32.32 o 
 -23   3   5       75.14      100.95     28.23 o 
 -21   3   5      340.54      349.66     39.75 o 
 -19   3   5      611.91      674.17     47.65 o 
 -17   3   5      894.43      871.30     74.49 o 
 -15   3   5       51.72       34.08     30.14 o 
 -13   3   5      775.80      719.41     27.17 o 
 -11   3   5      806.67      815.02     27.80 o 
  -9   3   5     2909.79     2876.09    122.79 o 
  -7   3   5     3967.31     4040.28    121.87 o 
  -5   3   5     4324.15     4555.91    108.92 o 
  -3   3   5       23.86       22.18     12.52 o 
  -1   3   5     2110.96     1984.16     58.36 o 
   1   3   5      742.24      723.93     23.13 o 
   3   3   5      192.28      172.56     12.09 o 
   5   3   5     3210.64     2137.22    508.27 o 
   7   3   5       28.49       29.99     14.11 o 
   9   3   5        1.57        6.67      8.56 o 
  11   3   5     1135.83     1205.42     42.44 o 
  13   3   5       52.69       37.06     14.37 o 
  15   3   5      808.94      841.42     58.07 o 
  17   3   5       45.31       61.24     19.86 o 
  19   3   5      474.99      370.70     48.76 o 
 -16   4   5      135.15      111.75     27.79 o 
 -14   4   5       15.76       12.53     16.50 o 
 -12   4   5      687.77      772.10     58.04 o 
 -10   4   5        0.33        7.68     11.93 o 
  -8   4   5        5.18        9.22     15.18 o 
  -6   4   5      490.30      544.23     37.85 o 
  -4   4   5       92.21       84.59     18.38 o 
  -2   4   5      261.85      214.13     39.11 o 
   0   4   5      882.25      993.10     66.13 o 
   2   4   5        9.28       14.36     17.92 o 
   4   4   5      853.06      892.32     66.42 o 
   6   4   5      753.85      821.17     63.88 o 
   8   4   5       68.42       67.59     32.38 o 
  10   4   5      516.92      534.20     38.29 o 
  12   4   5      155.37      176.19     34.34 o 
  14   4   5        0.28       17.98     15.08 o 
 -28   0   6        5.58       24.30     25.97 o 
 -26   0   6     1276.39     1383.61     57.68 o 
 -24   0   6     2295.72     2309.84     95.57 o 
 -22   0   6     4743.91     4716.77     98.07 o 
 -20   0   6    18855.58    19380.85    524.63 o 
 -18   0   6     6165.69     6357.85    178.29 o 
 -16   0   6     1402.18     1380.72     77.82 o 
 -14   0   6     5059.48     4728.02    157.25 o 
 -12   0   6     6814.55     6996.07     91.23 o 
 -10   0   6     3449.15     3974.92    156.73 o 
  -8   0   6    40323.33    48067.63    601.85 o 
  -6   0   6      460.42      440.07     11.22 o 
  -4   0   6     1582.04     1683.26     24.90 o 
  -2   0   6    18973.58    21578.66    259.66 o 
   0   0   6      295.24      303.62     33.30 o 
   2   0   6       20.08       41.48      7.48 o 
   4   0   6    10763.66    10438.62    242.38 o 
   6   0   6      256.92      201.30     13.82 o 
   8   0   6        9.65       23.46      9.45 o 
  10   0   6     6619.51     6395.68    142.57 o 
  12   0   6      621.11      648.44     33.08 o 
  14   0   6     1074.09     1072.90     46.88 o 
  16   0   6     4520.28     4367.98     96.49 o 
  18   0   6       97.72      150.78     59.70 o 
  20   0   6      320.89      264.90     70.33 o 
  22   0   6     1432.45     1405.38     76.22 o 
  24   0   6        6.54        3.89     13.45 o 
 -27   1   6        0.25        6.73     12.28 o 
 -25   1   6      352.60      385.78     31.70 o 
 -23   1   6       50.45       54.10     14.72 o 
 -21   1   6       53.12       47.80     10.54 o 
 -19   1   6     2106.54     2145.52     45.07 o 
 -17   1   6      800.35      764.95     23.35 o 
 -15   1   6       81.23       78.78     10.84 o 
 -13   1   6     1907.93     1830.22     33.14 o 
 -11   1   6      105.65       82.22      9.18 o 
  -9   1   6     9023.86    10224.83    221.63 o 
  -7   1   6      597.16      516.71     14.05 o 
  -5   1   6     1350.11     1528.45     19.34 o 
  -3   1   6      462.46      412.98      9.00 o 
  -1   1   6     1787.98     1711.23     20.13 o 
   1   1   6     4782.48     5130.29     69.46 o 
   3   1   6     1689.39     1533.53     21.47 o 
   5   1   6     7121.58     7611.76     52.47 o 
   7   1   6       22.72       24.16      5.88 o 
   9   1   6     2098.00     2006.97     64.81 o 
  11   1   6      148.72      135.00     15.09 o 
  13   1   6     1291.14     1161.28     71.36 o 
  15   1   6     3001.01     2979.32     42.45 o 
  17   1   6        2.25       12.06      5.98 o 
  19   1   6       35.72       43.11     14.91 o 
  21   1   6      423.22      473.89     36.24 o 
  23   1   6        1.24        9.73     11.93 o 
  25   1   6      545.37      643.38     43.13 o 
 -26   2   6      363.98      339.35     78.68 o 
 -24   2   6      240.41      221.61     46.35 o 
 -22   2   6      151.37      148.59     33.69 o 
 -20   2   6     1418.85     1547.69     46.20 o 
 -18   2   6      126.57      111.31     13.50 o 
 -16   2   6        2.59        8.67      5.23 o 
 -14   2   6      691.98      675.26     31.20 o 
 -12   2   6      139.58      152.95      9.58 o 
 -10   2   6       12.98       10.74      3.34 o 
  -8   2   6      493.29      433.77     17.12 o 
  -6   2   6       15.16       24.18      8.74 o 
  -4   2   6     1753.12     1922.76     30.58 o 
  -2   2   6     3261.91     3260.77     48.50 o 
   0   2   6       20.18       17.82      4.24 o 
   2   2   6        2.66        6.84      3.40 o 
   4   2   6     3337.33     3287.07     74.59 o 
   6   2   6        4.19        9.06      8.54 o 
   8   2   6      173.42      179.95     24.95 o 
  10   2   6     2283.68     2238.70     54.33 o 
  12   2   6     1466.65     1434.90     38.47 o 
  14   2   6     2319.50     2287.52     58.24 o 
  16   2   6     6573.07     6634.89     84.13 o 
  18   2   6     1422.19     1367.44     52.75 o 
  20   2   6      424.44      374.78     37.36 o 
  22   2   6      847.60      870.61     53.16 o 
 -23   3   6        9.77       22.29     24.45 o 
 -21   3   6       60.77      105.02     32.37 o 
 -19   3   6       38.38       23.98     17.54 o 
 -17   3   6      529.52      510.58     55.86 o 
 -15   3   6      125.77      121.88     24.44 o 
 -13   3   6       10.64        7.42      7.30 o 
 -11   3   6       48.08       50.08     15.56 o 
  -9   3   6     1864.82     2016.63     80.19 o 
  -7   3   6     1158.37     1188.19     54.77 o 
  -5   3   6     1019.54     1068.87     42.67 o 
  -3   3   6      250.57      266.75     34.24 o 
  -1   3   6       58.62       52.58     13.60 o 
   1   3   6      162.89      158.93     14.48 o 
   3   3   6      278.61      266.48     13.31 o 
   5   3   6      131.07      130.33     17.90 o 
   7   3   6       52.68       54.81     17.47 o 
   9   3   6       29.15       33.13     14.04 o 
  11   3   6        0.07        9.88      8.06 o 
  13   3   6        0.59       11.35     13.76 o 
  15   3   6      343.71      309.26     35.69 o 
  17   3   6      199.50      159.51     36.87 o 
  19   3   6        2.02        9.81     11.11 o 
 -16   4   6      123.18       69.78     35.96 o 
 -14   4   6       18.63       22.22     22.70 o 
 -12   4   6       64.54       45.27     43.85 o 
 -10   4   6        3.80       11.73     33.37 o 
  -8   4   6      100.54       72.40     25.10 o 
  -6   4   6       33.30       34.10     12.38 o 
  -4   4   6       27.16       26.76     14.17 o 
  -2   4   6       19.57       21.94     17.54 o 
   0   4   6       56.27       48.43     25.41 o 
   2   4   6       10.97        8.66     15.65 o 
   4   4   6       56.51       58.87     27.75 o 
   6   4   6       12.53        8.99     18.25 o 
   8   4   6        6.92       11.02     17.37 o 
  10   4   6       23.83       17.94     22.45 o 
  12   4   6        4.59        8.77     13.68 o 
 -27   1   7      104.49       72.13     24.08 o 
 -25   1   7       75.74       51.91     15.88 o 
 -23   1   7      449.25      421.13     32.07 o 
 -21   1   7      251.46      242.79     21.33 o 
 -19   1   7      787.96      794.16     21.15 o 
 -17   1   7      490.61      447.89     21.96 o 
 -15   1   7      374.44      343.12     11.54 o 
 -13   1   7       84.09       93.01     13.67 o 
 -11   1   7     1062.84     1148.93     25.72 o 
  -9   1   7      154.11      111.79     13.54 o 
  -7   1   7      202.25      212.12      9.41 o 
  -5   1   7       81.60       65.33      9.29 o 
  -3   1   7      718.50      703.38     13.78 o 
  -1   1   7       47.68       53.29      7.94 o 
   1   1   7     3570.41     4180.34     64.63 o 
   3   1   7     1584.50     1628.22     24.70 o 
   5   1   7     2814.95     3219.97     45.65 o 
   7   1   7      285.32      272.11     15.10 o 
   9   1   7     1041.95     1000.55     24.67 o 
  11   1   7       32.98       33.47      7.24 o 
  13   1   7     3191.07     2977.92    123.28 o 
  15   1   7       32.20       24.83     12.11 o 
  17   1   7      606.13      550.70     31.40 o 
  19   1   7       35.85       37.93     15.52 o 
  21   1   7      299.34      294.97     26.73 o 
  23   1   7      119.76      116.81     31.51 o 
 -26   2   7      191.88       96.45    104.83 o 
 -24   2   7       94.96       95.59     40.78 o 
 -22   2   7      331.18      360.06     41.11 o 
 -20   2   7      210.49      238.27     30.83 o 
 -18   2   7       46.81       40.24     16.18 o 
 -16   2   7      188.83      194.86     14.72 o 
 -14   2   7     1211.03     1172.16     35.29 o 
 -12   2   7      371.45      356.06     12.91 o 
 -10   2   7     2302.45     2302.96     29.95 o 
  -8   2   7     1059.79      952.56     17.18 o 
  -6   2   7       43.81       44.54      8.56 o 
  -4   2   7     1679.51     1596.49     27.34 o 
  -2   2   7      819.69      798.99     17.48 o 
   0   2   7        0.03        6.90      3.27 o 
   2   2   7     1614.41     1506.44     26.96 o 
   4   2   7       42.59       77.57     13.11 o 
   6   2   7      222.25      260.40     13.79 o 
   8   2   7     1320.45     1220.44     38.44 o 
  10   2   7       15.03       24.58     12.24 o 
  12   2   7      267.12      277.70     24.45 o 
  14   2   7      493.23      451.94     29.46 o 
  16   2   7       44.55       50.70     15.34 o 
  18   2   7        4.72       15.32     13.21 o 
  20   2   7      639.13      671.42     41.80 o 
  22   2   7       80.27       86.21     21.38 o 
 -23   3   7       34.88       22.75     21.77 o 
 -21   3   7     1682.12     1947.98     80.85 o 
 -19   3   7       35.64       36.35     19.56 o 
 -17   3   7        0.13       15.29     19.65 o 
 -15   3   7     1139.66     1271.66     51.42 o 
 -13   3   7      261.05      287.37     29.06 o 
 -11   3   7      245.30      272.90     21.82 o 
  -9   3   7     3186.69     3399.63    114.26 o 
  -7   3   7      423.26      389.80     31.71 o 
  -5   3   7      259.04      253.57     26.18 o 
  -3   3   7     1913.12     1749.39    112.07 o 
  -1   3   7       76.21       73.76     12.79 o 
   1   3   7     2331.37     2376.31     41.50 o 
   3   3   7     2334.68     2284.89     37.17 o 
   5   3   7      527.62      500.06     27.08 o 
   7   3   7      319.36      344.19     22.74 o 
   9   3   7      764.05      844.02     31.78 o 
  11   3   7      129.44      124.41     41.01 o 
  13   3   7       49.22       59.26     17.96 o 
  15   3   7     1463.50     1543.19     74.58 o 
  17   3   7      160.76      132.23     36.85 o 
 -16   4   7      151.59      112.57     43.14 o 
 -14   4   7      580.69      658.79     63.72 o 
 -12   4   7     1986.05     1858.92    103.76 o 
 -10   4   7     1774.72     1801.17     77.18 o 
  -8   4   7     4404.18     4571.41     86.05 o 
  -6   4   7      120.76      106.34     22.05 o 
  -4   4   7      707.34      733.58     41.90 o 
  -2   4   7      784.42      866.47     60.84 o 
   0   4   7     1287.60     1310.12    136.01 o 
   2   4   7     2620.50     2724.08    140.40 o 
   4   4   7      484.04      467.10     48.33 o 
   6   4   7        2.99       20.91     15.16 o 
   8   4   7      354.90      322.01     58.15 o 
  10   4   7      138.84      148.69     52.75 o 
  12   4   7        1.93        5.68     20.39 o 
 -28   0   8      363.31      425.70    100.75 o 
 -26   0   8       84.76       87.40     27.13 o 
 -24   0   8      453.63      489.14     48.51 o 
 -22   0   8     1150.67     1245.70     53.59 o 
 -20   0   8     2891.71     2892.17     93.29 o 
 -18   0   8      345.56      318.11     34.26 o 
 -16   0   8     2447.87     2255.91    108.68 o 
 -14   0   8        0.28       10.94      8.21 o 
 -12   0   8     6882.40     7383.92    181.99 o 
 -10   0   8      652.00      479.67     20.06 o 
  -8   0   8     1296.76     1742.89     31.34 o 
  -6   0   8       19.02       33.55      6.73 o 
  -4   0   8     8475.96     8485.49    151.09 o 
  -2   0   8     8660.77     9876.57     87.27 o 
   0   0   8      422.04      367.61     20.65 o 
   2   0   8    36504.34    44291.02    638.13 o 
   4   0   8      222.28      208.71     18.37 o 
   6   0   8     2356.72     2535.84     93.49 o 
   8   0   8     2692.85     2807.23     86.30 o 
  10   0   8     6739.07     6492.80    223.22 o 
  12   0   8     3915.13     4009.42    119.57 o 
  14   0   8     4064.07     3969.60     80.82 o 
  16   0   8       32.38       26.99     24.58 o 
  18   0   8      578.52      600.94     54.39 o 
  20   0   8      383.28      484.77     50.38 o 
  22   0   8       19.33       15.01     14.36 o 
  24   0   8      954.43     1063.09     85.25 o 
 -27   1   8      663.81      618.91     34.94 o 
 -25   1   8      677.84      649.76     31.58 o 
 -23   1   8     5111.59     5473.76    124.52 o 
 -21   1   8     1610.93     1705.67     48.11 o 
 -19   1   8      598.95      635.29     19.27 o 
 -17   1   8     1055.02     1041.41     29.79 o 
 -15   1   8     1767.56     1883.35     41.34 o 
 -13   1   8      638.30      650.28     27.83 o 
 -11   1   8     7842.47     8276.78    190.75 o 
  -9   1   8      554.90      487.03     18.21 o 
  -7   1   8      837.46      860.01     19.70 o 
  -5   1   8     7375.67     7562.10    102.82 o 
  -3   1   8      546.36      546.81     13.92 o 
  -1   1   8      127.36      111.53     10.21 o 
   1   1   8    15208.88    16638.31    162.36 o 
   3   1   8       10.23        5.67      6.52 o 
   5   1   8      508.62      570.33     15.66 o 
   7   1   8     6594.52     6216.04    167.29 o 
   9   1   8     1701.17     1581.56     60.89 o 
  11   1   8     2454.74     2305.42     76.60 o 
  13   1   8    10635.42    10407.44    107.64 o 
  15   1   8     1344.85     1236.72     41.59 o 
  17   1   8      417.40      362.47     33.97 o 
  19   1   8     1955.35     1946.31     69.25 o 
  21   1   8       33.36       53.43     17.25 o 
  23   1   8      418.88      509.15     38.04 o 
 -26   2   8       30.32       54.28     31.63 o 
 -24   2   8     1292.73     1341.62     88.20 o 
 -22   2   8      861.83      917.37     54.55 o 
 -20   2   8       10.19       19.39     13.75 o 
 -18   2   8      189.88      171.13     36.51 o 
 -16   2   8      247.41      219.85     17.93 o 
 -14   2   8      328.28      335.90     19.73 o 
 -12   2   8       33.81       40.01     10.44 o 
 -10   2   8      472.95      426.56     13.94 o 
  -8   2   8       40.19       52.45      7.41 o 
  -6   2   8      250.07      271.10     10.78 o 
  -4   2   8     1199.09     1124.28     27.96 o 
  -2   2   8      834.20      792.52     25.44 o 
   0   2   8      179.58      161.29      9.33 o 
   2   2   8     1780.52     1723.51     32.64 o 
   4   2   8        6.93       10.16      5.21 o 
   6   2   8      147.16      152.89     11.24 o 
   8   2   8      294.01      290.93     23.83 o 
  10   2   8        0.08        8.35      9.98 o 
  12   2   8      852.99      790.05     35.25 o 
  14   2   8      568.84      524.08     37.93 o 
  16   2   8       14.43       17.65     13.01 o 
  18   2   8        2.29       20.60     14.62 o 
  20   2   8       13.03        9.56     12.89 o 
 -23   3   8      378.52      464.45     49.45 o 
 -21   3   8      117.99       73.34     61.97 o 
 -19   3   8       20.23       43.06     22.10 o 
 -17   3   8       10.24        8.79     21.57 o 
 -15   3   8        9.75       12.56     10.31 o 
 -13   3   8        1.99       15.13      9.89 o 
 -11   3   8      170.53      118.37     20.63 o 
  -9   3   8       13.83       23.21     12.52 o 
  -7   3   8     1003.81      999.98     48.91 o 
  -5   3   8      483.31      471.45     31.22 o 
  -3   3   8      283.89      286.09     19.95 o 
  -1   3   8      159.72      148.18     13.43 o 
   1   3   8       77.92       86.88     14.12 o 
   3   3   8      169.59      164.39     15.56 o 
   5   3   8        2.28        8.40     10.33 o 
   7   3   8      241.59      196.77     38.58 o 
   9   3   8        6.24       13.31      7.40 o 
  11   3   8      154.33      146.94     35.00 o 
  13   3   8      698.28      717.41     34.44 o 
  15   3   8      541.29      540.17     42.38 o 
  17   3   8       53.34       36.93     19.94 o 
 -16   4   8       70.72       53.72     22.81 o 
 -14   4   8       14.20       18.58     14.20 o 
 -12   4   8        0.07       16.62     26.81 o 
 -10   4   8      666.71      538.74     54.11 o 
  -8   4   8       15.68       33.71     23.66 o 
  -6   4   8      510.02      458.83     37.87 o 
  -4   4   8      168.03      154.02     21.58 o 
  -2   4   8       32.96       37.84     21.78 o 
   0   4   8      588.94      580.90     51.15 o 
   2   4   8       27.40       52.37     58.79 o 
   4   4   8        6.56       17.36     13.36 o 
   6   4   8       62.40       61.77     32.74 o 
   8   4   8       89.25       95.82     49.08 o 
  10   4   8      272.15      223.83     39.11 o 
 -27   1   9      608.81      583.33     30.39 o 
 -25   1   9        6.03        7.00     10.71 o 
 -23   1   9     2115.99     2222.97     71.85 o 
 -21   1   9       18.13       22.38     11.95 o 
 -19   1   9      227.09      229.27     21.78 o 
 -17   1   9      753.23      736.61     28.60 o 
 -15   1   9     1295.86     1320.03     45.21 o 
 -13   1   9      921.58      904.18     30.29 o 
 -11   1   9     2883.29     3019.68     62.15 o 
  -9   1   9        1.80        5.29      5.28 o 
  -7   1   9      333.13      335.63     11.17 o 
  -5   1   9      696.76      636.10     15.67 o 
  -3   1   9        7.06        3.31      3.87 o 
  -1   1   9        1.80       22.83      8.59 o 
   1   1   9        9.61       35.84     11.80 o 
   3   1   9     1086.30     1226.00     34.87 o 
   5   1   9      181.97      158.25     11.19 o 
   7   1   9       23.56       24.80      7.33 o 
   9   1   9       59.91       51.85      9.46 o 
  11   1   9      596.78      603.39     29.10 o 
  13   1   9        4.81       10.41     11.40 o 
  15   1   9      515.16      492.96     36.41 o 
  17   1   9      282.52      283.75     31.15 o 
  19   1   9       20.83       17.02     11.43 o 
  21   1   9        1.33       12.45     12.14 o 
 -26   2   9      334.51      296.49     46.96 o 
 -24   2   9      240.20      265.84     59.66 o 
 -22   2   9      783.81      788.42     61.77 o 
 -20   2   9      182.55      168.32     35.74 o 
 -18   2   9      888.39      960.69     40.67 o 
 -16   2   9      117.14      129.32     13.65 o 
 -14   2   9      609.05      563.68     24.31 o 
 -12   2   9     1468.71     1488.15     32.45 o 
 -10   2   9      405.98      410.04     14.09 o 
  -8   2   9        0.34        4.10      3.38 o 
  -6   2   9     1572.32     1456.22     64.13 o 
  -4   2   9      157.63      145.07     12.40 o 
  -2   2   9       24.96       33.13      7.07 o 
   0   2   9     3011.86     2965.60     59.88 o 
   2   2   9       62.53       65.40     10.47 o 
   4   2   9       37.52       48.78     13.27 o 
   6   2   9     1029.49      987.15     33.49 o 
   8   2   9      232.00      222.84     15.98 o 
  10   2   9       71.79       71.79     20.24 o 
  12   2   9     1733.63     1814.32     45.91 o 
  14   2   9        1.23       10.76     11.53 o 
  16   2   9      101.38       80.74     25.81 o 
  18   2   9      413.41      416.40     33.42 o 
  20   2   9       18.00       13.32     11.58 o 
 -21   3   9       19.99       23.26     18.45 o 
 -19   3   9       18.37       26.86     28.65 o 
 -17   3   9     1136.83     1223.19     75.69 o 
 -15   3   9      619.62      581.52     41.71 o 
 -13   3   9     1153.33     1193.33     40.56 o 
 -11   3   9     2978.94     3071.54     60.94 o 
  -9   3   9        0.95        4.90     12.56 o 
  -7   3   9      647.39      625.07     40.17 o 
  -5   3   9     1639.67     1645.52     67.51 o 
  -3   3   9      960.16     1016.98     84.09 o 
  -1   3   9     2350.90     2454.25     74.86 o 
   1   3   9     1265.64     1272.67     36.39 o 
   3   3   9       24.78       20.07     12.62 o 
   5   3   9      802.82      798.14     29.96 o 
   7   3   9      985.02      996.30     34.06 o 
   9   3   9       36.48       37.67     16.01 o 
  11   3   9     2251.60     2441.31     86.07 o 
  13   3   9      112.68      106.53     36.08 o 
  15   3   9       99.43       95.29     29.05 o 
  17   3   9      606.74      608.74     45.44 o 
 -14   4   9       92.66       65.18     19.94 o 
 -12   4   9     1440.93     1450.76     61.50 o 
 -10   4   9      807.78      604.70     45.52 o 
  -8   4   9       12.65       18.73     15.65 o 
  -6   4   9      609.89      657.65     43.48 o 
  -4   4   9      153.20      234.84     42.51 o 
  -2   4   9     2572.20     2670.44    110.63 o 
   0   4   9      977.91     1140.81     72.14 o 
   2   4   9     1383.95     1354.66    148.86 o 
   4   4   9        0.13       20.31     17.15 o 
   6   4   9      678.70      698.97     55.30 o 
   8   4   9       98.39       63.02     40.53 o 
  10   4   9      178.17      170.03     56.79 o 
 -28   0  10       59.59       58.02     30.47 o 
 -26   0  10      566.51      610.62     52.24 o 
 -24   0  10      728.67      735.04     51.40 o 
 -22   0  10       22.57       30.44     15.41 o 
 -20   0  10       87.39       99.50     31.63 o 
 -18   0  10      999.07      987.08     43.57 o 
 -16   0  10      637.17      551.46     49.46 o 
 -14   0  10      998.82      919.03     42.80 o 
 -12   0  10     1889.44     1813.93     48.40 o 
 -10   0  10     1081.14     1152.57     29.50 o 
  -8   0  10     4107.97     3941.29     71.71 o 
  -6   0  10     1328.72     1284.59     24.80 o 
  -4   0  10      134.56      118.31     13.75 o 
  -2   0  10    19880.10    23307.19    368.20 o 
   0   0  10      377.00      536.52     26.41 o 
   2   0  10     2745.62     3374.45     88.60 o 
   4   0  10     5822.08     5443.80    185.86 o 
   6   0  10     2579.73     2672.87     74.99 o 
   8   0  10     7238.86     7514.53    164.64 o 
  10   0  10    18709.64    19341.78    458.89 o 
  12   0  10     6380.92     5562.06    620.99 o 
  14   0  10      682.29      642.19     37.96 o 
  16   0  10     2407.58     2596.63     58.90 o 
  18   0  10      158.37      134.55     59.76 o 
  20   0  10     1520.34     1716.05     82.72 o 
  22   0  10     1602.96     1699.37     76.70 o 
 -27   1  10      315.85      319.35     31.07 o 
 -25   1  10      638.70      710.50     35.46 o 
 -23   1  10      217.83      169.22     20.79 o 
 -21   1  10     1005.07      978.33     33.78 o 
 -19   1  10      808.24      802.12     34.23 o 
 -17   1  10      343.41      331.37     24.47 o 
 -15   1  10      192.99      192.27     17.32 o 
 -13   1  10      855.69      711.29     29.27 o 
 -11   1  10       27.40       44.37     10.09 o 
  -9   1  10      803.73      823.92     26.91 o 
  -7   1  10     6035.29     5792.71    110.50 o 
  -5   1  10     2661.98     2838.07     49.10 o 
  -3   1  10      110.81       99.07     18.59 o 
  -1   1  10    17439.36    19121.04    266.31 o 
   1   1  10       10.68        9.29      7.06 o 
   3   1  10      463.55      448.50     20.60 o 
   5   1  10     3505.29     3373.85    100.35 o 
   7   1  10     1478.72     1525.39     47.33 o 
   9   1  10     1622.43     1654.32     46.01 o 
  11   1  10     1523.28     1493.50     40.14 o 
  13   1  10       10.31       14.99     12.10 o 
  15   1  10       65.17       55.87     15.31 o 
  17   1  10      817.23      753.99     38.53 o 
  19   1  10       20.00       20.83     15.07 o 
  21   1  10      208.95      199.06     33.30 o 
 -26   2  10     2488.51     2813.82    104.76 o 
 -24   2  10      728.10      846.56     61.02 o 
 -22   2  10      950.50      993.06     46.80 o 
 -20   2  10       23.55       27.92     18.85 o 
 -18   2  10      542.69      608.41     33.33 o 
 -16   2  10      146.78      146.61     12.37 o 
 -14   2  10      702.38      834.15     25.06 o 
 -12   2  10      468.45      429.70     23.26 o 
 -10   2  10      467.76      465.51     19.80 o 
  -8   2  10     1107.40     1071.57     25.96 o 
  -6   2  10       24.62       20.16      5.11 o 
  -4   2  10      527.52      471.59     16.52 o 
  -2   2  10      394.00      355.22     21.80 o 
   0   2  10      745.14      765.93     29.50 o 
   2   2  10        0.02        9.70      6.61 o 
   4   2  10     1110.88     1088.29     30.10 o 
   6   2  10      123.78      133.06     23.91 o 
   8   2  10        3.76        8.79      4.33 o 
  10   2  10     1843.94     1786.17     53.00 o 
  12   2  10       79.56       69.40     17.66 o 
  14   2  10       25.44       21.97     11.10 o 
  16   2  10      545.79      556.95     32.00 o 
  18   2  10        1.54       16.60     10.34 o 
  20   2  10       20.43        9.87      9.70 o 
 -21   3  10       83.72      102.75     31.73 o 
 -19   3  10        1.21       12.96     27.37 o 
 -17   3  10      238.23      216.24     22.64 o 
 -15   3  10      286.79      257.33     41.63 o 
 -13   3  10      408.11      367.76     33.20 o 
 -11   3  10      232.50      198.78     25.95 o 
  -9   3  10       96.34      100.86     29.22 o 
  -7   3  10       82.66       92.21     26.30 o 
  -5   3  10     1365.42     1389.84     51.85 o 
  -3   3  10      468.46      776.11    172.99 o 
  -1   3  10     3258.41     3129.37    180.09 o 
   1   3  10       15.24       20.24      8.32 o 
   3   3  10        1.54       12.04     11.45 o 
   5   3  10       37.33       35.18     14.84 o 
   7   3  10      471.36      501.74     31.51 o 
   9   3  10       30.10       30.57     14.97 o 
  11   3  10        1.94       15.87     11.42 o 
  13   3  10       35.04       29.79     13.61 o 
  15   3  10       86.84       60.84     27.40 o 
 -14   4  10       78.09       74.57     24.43 o 
 -12   4  10        4.63        5.79     17.33 o 
 -10   4  10       27.35       30.17     13.58 o 
  -8   4  10       19.46       15.78     10.46 o 
  -6   4  10       12.58       16.02     11.38 o 
  -4   4  10        0.18       10.57     26.66 o 
  -2   4  10       52.52       41.28     29.28 o 
   0   4  10       12.29       17.55     30.80 o 
   2   4  10      120.66       85.32     56.00 o 
   4   4  10        4.45       -9.64     38.96 o 
   6   4  10       13.40       15.62     19.90 o 
   8   4  10      257.73      210.85     61.09 o 
 -27   1  11      505.86      580.59     42.40 o 
 -25   1  11        1.76       13.32     11.55 o 
 -23   1  11        2.19       11.72     10.82 o 
 -21   1  11      117.53      130.60     24.01 o 
 -19   1  11      130.34      151.66     22.72 o 
 -17   1  11        4.99        9.22     10.53 o 
 -15   1  11      634.66      607.51     31.86 o 
 -13   1  11       55.43       47.23     12.75 o 
 -11   1  11       16.72       15.88      7.85 o 
  -9   1  11      622.50      635.03     22.57 o 
  -7   1  11      236.37      234.84     15.83 o 
  -5   1  11      788.43      896.95     41.34 o 
  -3   1  11     2541.99     2690.92     46.42 o 
  -1   1  11     1507.28     1761.41     41.89 o 
   1   1  11       26.46       45.46     13.60 o 
   3   1  11      622.02      603.44     22.74 o 
   5   1  11     1322.70     1307.31     51.82 o 
   7   1  11     1081.13     1093.08     35.04 o 
   9   1  11     4203.16     4477.84    132.04 o 
  11   1  11      797.77      797.92     36.87 o 
  13   1  11      249.42      215.58     31.57 o 
  15   1  11      220.64      203.28     50.01 o 
  17   1  11      441.17      445.79     44.49 o 
  19   1  11        6.66       12.01     10.29 o 
  21   1  11      687.13      683.91     36.85 o 
 -26   2  11     1130.30     1017.21     67.98 o 
 -24   2  11        6.55       19.32     14.94 o 
 -22   2  11      140.97      135.91     29.89 o 
 -20   2  11      964.13     1035.25     53.75 o 
 -18   2  11     1161.45     1122.83     44.65 o 
 -16   2  11     1316.38     1274.05     39.62 o 
 -14   2  11     5575.59     5514.01    134.09 o 
 -12   2  11      225.01      189.39     21.68 o 
 -10   2  11      410.62      443.47     34.55 o 
  -8   2  11     2111.62     2076.66     52.56 o 
  -6   2  11     1199.55     1079.90     42.01 o 
  -4   2  11     1441.59     1346.59     58.45 o 
  -2   2  11     2370.94     2356.49     59.19 o 
   0   2  11      119.99      132.13     19.60 o 
   2   2  11      402.93      385.07     20.08 o 
   4   2  11     1321.97     1291.22     31.48 o 
   6   2  11      131.74      137.94     17.01 o 
   8   2  11      517.88      510.71     34.54 o 
  10   2  11      535.90      609.46     38.00 o 
  12   2  11       58.41       44.52     16.36 o 
  14   2  11      584.19      602.39     49.13 o 
  16   2  11      362.56      422.03     56.02 o 
  18   2  11        4.73        7.87     10.74 o 
 -21   3  11      299.73      366.67     69.44 o 
 -19   3  11      240.08      297.76     59.49 o 
 -17   3  11      280.44      288.48     34.41 o 
 -15   3  11     1007.36     1098.17     59.99 o 
 -13   3  11        2.74       17.29      9.94 o 
 -11   3  11       13.94       19.66     12.23 o 
  -9   3  11      694.89      736.51     33.47 o 
  -7   3  11      341.63      384.63     52.11 o 
  -5   3  11      962.80      967.62     53.13 o 
  -3   3  11     1446.06     1450.54     60.45 o 
  -1   3  11      770.78      739.22     32.06 o 
   1   3  11       62.63       50.28     20.39 o 
   3   3  11     1274.79     1278.08     47.31 o 
   5   3  11      217.34      209.31     32.76 o 
   7   3  11      309.64      306.64     28.06 o 
   9   3  11     1354.31     1427.54     44.23 o 
  11   3  11        6.42       14.77     11.24 o 
  13   3  11        2.88       20.46     13.04 o 
  15   3  11      664.25      629.27     43.59 o 
 -12   4  11        4.09       18.22     13.60 o 
 -10   4  11       36.34       31.49     14.70 o 
  -8   4  11      517.24      542.96     39.40 o 
  -6   4  11       46.51       33.95     31.02 o 
  -4   4  11        3.23       16.54     21.72 o 
  -2   4  11      250.74      268.13     77.96 o 
   0   4  11      369.11      303.08     75.09 o 
   2   4  11      135.49      117.72    102.08 o 
   4   4  11      385.12      400.21     84.20 o 
   6   4  11        5.01       25.97     42.31 o 
 -28   0  12     1059.47     1164.82     63.38 o 
 -26   0  12      188.21      200.04     70.44 o 
 -24   0  12      810.67      739.85     54.49 o 
 -22   0  12      709.28      694.30     47.80 o 
 -20   0  12     1279.31     1347.61    107.52 o 
 -18   0  12      110.84       99.05     26.61 o 
 -16   0  12     1913.67     1683.49     64.17 o 
 -14   0  12      285.01      268.77     31.08 o 
 -12   0  12     1201.45     1244.71     30.88 o 
 -10   0  12     6398.14     6228.21     83.87 o 
  -8   0  12     1869.61     1814.18     39.34 o 
  -6   0  12        2.01        7.33      7.68 o 
  -4   0  12    11735.85    12263.26    178.96 o 
  -2   0  12       67.05       73.22     13.83 o 
   0   0  12       11.15       35.59     17.70 o 
   2   0  12     4926.43     4975.50    121.28 o 
   4   0  12      201.82      235.09     35.54 o 
   6   0  12       76.56       56.48     17.42 o 
   8   0  12      546.16      488.04     36.49 o 
  10   0  12      685.60      696.32     47.54 o 
  12   0  12       76.89       73.96     27.18 o 
  14   0  12     2017.94     1821.64     84.15 o 
  16   0  12       96.23       84.40     28.74 o 
  18   0  12       15.15       22.66     19.88 o 
  20   0  12      158.12      177.32     45.55 o 
 -27   1  12      576.51      615.83     40.22 o 
 -25   1  12      108.74      128.89     19.38 o 
 -23   1  12       55.64       46.40     17.67 o 
 -21   1  12      640.82      663.66     35.65 o 
 -19   1  12      589.43      540.64     28.30 o 
 -17   1  12       23.43       10.47      8.69 o 
 -15   1  12     2564.06     2431.69     89.85 o 
 -13   1  12     1132.20     1149.32     37.74 o 
 -11   1  12      781.68      813.46     31.70 o 
  -9   1  12      776.00      735.70     17.91 o 
  -7   1  12      974.57     1058.24     26.13 o 
  -5   1  12     1497.00     1592.20     32.38 o 
  -3   1  12      673.25      629.72     21.94 o 
  -1   1  12      272.48      300.17     16.42 o 
   1   1  12      782.28      644.06     27.77 o 
   3   1  12     1038.13     1060.06     34.58 o 
   5   1  12      755.18      705.28     27.28 o 
   7   1  12     5238.70     5358.41    101.08 o 
   9   1  12     1578.74     1560.31     55.10 o 
  11   1  12       46.97       24.96     13.75 o 
  13   1  12      733.17      754.83     36.32 o 
  15   1  12      151.14      181.20     29.42 o 
  17   1  12      118.33      122.56     36.61 o 
  19   1  12     1247.41     1271.94     71.46 o 
 -24   2  12      631.39      648.61     58.10 o 
 -22   2  12       90.24      104.84     25.34 o 
 -20   2  12      340.08      316.11     51.06 o 
 -18   2  12       42.38       45.22     16.58 o 
 -16   2  12      726.35      645.40     39.57 o 
 -14   2  12      316.28      267.16     19.17 o 
 -12   2  12      118.56      143.89     20.61 o 
 -10   2  12     1717.40     1765.02     38.11 o 
  -8   2  12     3213.33     3229.66     77.90 o 
  -6   2  12       89.86       87.20     19.22 o 
  -4   2  12    16674.57    17945.15    229.55 o 
  -2   2  12        0.73        5.81      6.65 o 
   0   2  12      468.54      476.56     24.53 o 
   2   2  12     1776.58     1703.29     37.24 o 
   4   2  12     2635.02     2609.92     62.36 o 
   6   2  12      763.11      742.38     27.22 o 
   8   2  12     3627.76     3551.78     71.27 o 
  10   2  12       11.32       18.64     11.92 o 
  12   2  12        3.76       12.60      9.87 o 
  14   2  12      900.97      915.42     39.19 o 
  16   2  12       46.11       29.96     14.08 o 
  18   2  12       70.05       46.34     36.31 o 
 -21   3  12       45.12       42.33     28.55 o 
 -19   3  12        0.76       -0.49     17.34 o 
 -17   3  12      176.20      148.56     23.26 o 
 -15   3  12        1.29        7.48     14.05 o 
 -13   3  12       38.36       36.47     13.10 o 
 -11   3  12       15.35       29.32     12.60 o 
  -9   3  12       34.76       30.46     16.67 o 
  -7   3  12        0.82       12.71     15.34 o 
  -5   3  12      447.68      441.03     37.02 o 
  -3   3  12        8.81       16.14     14.14 o 
  -1   3  12      244.27      236.26     18.86 o 
   1   3  12        3.20       10.46     10.22 o 
   3   3  12       89.24       78.15     31.77 o 
   5   3  12      122.70       99.58     35.74 o 
   7   3  12      375.63      353.67     30.99 o 
   9   3  12      245.53      214.86     33.99 o 
  11   3  12        0.09        6.64      9.53 o 
  13   3  12       11.10       15.83     11.61 o 
 -12   4  12       35.98       29.95     18.33 o 
 -10   4  12        0.08        5.99      9.30 o 
  -8   4  12        1.70        4.08     12.00 o 
  -6   4  12       62.56       47.50     26.26 o 
  -4   4  12        4.32        5.69     15.84 o 
  -2   4  12       23.33       25.05     22.84 o 
   0   4  12       30.92       30.31     25.20 o 
   2   4  12       43.13       30.16     36.45 o 
   4   4  12        3.66       10.05     37.84 o 
 -27   1  13        3.03        7.94     11.21 o 
 -25   1  13        6.68        9.48     10.81 o 
 -23   1  13      162.11      158.32     28.41 o 
 -21   1  13      146.07      122.13     25.97 o 
 -19   1  13      189.66      144.07     38.52 o 
 -17   1  13     1420.55     1282.24     44.35 o 
 -15   1  13      194.96      229.33     47.44 o 
 -13   1  13       85.63      133.65     47.95 o 
 -11   1  13      863.63      843.83     29.21 o 
  -9   1  13      698.48      644.49     20.28 o 
  -7   1  13     2184.50     2305.70     54.17 o 
  -5   1  13     1991.54     2033.27     40.33 o 
  -3   1  13      630.25      658.05     23.36 o 
  -1   1  13      135.94      138.34     18.57 o 
   1   1  13     1458.22     1400.80     39.02 o 
   3   1  13       26.97       24.46     10.66 o 
   5   1  13     2766.75     2720.69     62.56 o 
   7   1  13      218.54      217.06     23.66 o 
   9   1  13      478.61      509.33     29.51 o 
  11   1  13       94.95      107.80     22.89 o 
  13   1  13      544.50      570.34     47.07 o 
  15   1  13       57.30       79.72     25.29 o 
  17   1  13      793.67      829.48     47.10 o 
  19   1  13        0.27        7.07     14.36 o 
 -24   2  13       16.62       26.02     12.97 o 
 -22   2  13      324.19      382.90     42.36 o 
 -20   2  13       10.77       29.66     18.52 o 
 -18   2  13      394.76      425.71     56.87 o 
 -16   2  13       51.28       28.67     14.76 o 
 -14   2  13      120.84      127.96     28.17 o 
 -12   2  13      180.75      205.70     26.77 o 
 -10   2  13      527.30      503.02     25.75 o 
  -8   2  13      151.10      127.62      9.09 o 
  -6   2  13     1262.16     1266.31     38.61 o 
  -4   2  13        0.53        7.05      9.77 o 
  -2   2  13       45.30       35.56     11.76 o 
   0   2  13     1399.89     1380.58     36.19 o 
   2   2  13     1129.79     1145.68     39.26 o 
   4   2  13       34.61       61.88     18.05 o 
   6   2  13     4515.30     4826.77     90.52 o 
   8   2  13      416.83      432.72     38.81 o 
  10   2  13      183.71      192.18     45.42 o 
  12   2  13      896.68      860.84     38.30 o 
  14   2  13      624.91      743.57     43.68 o 
  16   2  13        0.05       11.63     15.96 o 
 -19   3  13      202.98      133.12     89.00 o 
 -17   3  13     1864.08     2000.36     82.61 o 
 -15   3  13       34.53       12.71     13.93 o 
 -13   3  13        5.23       14.87     11.57 o 
 -11   3  13      781.05      820.82     42.76 o 
  -9   3  13      262.07      273.95     30.74 o 
  -7   3  13      136.71      122.16     30.51 o 
  -5   3  13     1107.30     1139.84     70.22 o 
  -3   3  13     1190.86     1126.01     55.54 o 
  -1   3  13       41.19       44.08     14.38 o 
   1   3  13      870.45      844.48     47.52 o 
   3   3  13      171.90      193.80     48.48 o 
   5   3  13       25.69       12.08     12.17 o 
   7   3  13     1022.57     1078.88     64.53 o 
   9   3  13      146.72      125.69     27.24 o 
  11   3  13      357.02      270.95     65.88 o 
 -10   4  13      308.87      304.97     26.60 o 
  -8   4  13      102.12       62.97     69.27 o 
  -6   4  13      439.93      434.83     52.86 o 
  -4   4  13       18.05       37.95     36.48 o 
  -2   4  13      156.96      107.38     57.93 o 
   0   4  13      305.50      355.38     49.30 o 
   2   4  13      514.19      587.47     90.63 o 
 -26   0  14      287.27      279.24     48.30 o 
 -24   0  14      640.07      721.25     67.48 o 
 -22   0  14      939.13      959.24     57.84 o 
 -20   0  14      557.00      471.31     51.89 o 
 -18   0  14     4635.83     4406.04     95.47 o 
 -16   0  14     1774.49     1766.15    108.01 o 
 -14   0  14      212.09      213.78     34.47 o 
 -12   0  14     1234.22      936.75    153.21 o 
 -10   0  14     3317.96     3296.79     73.30 o 
  -8   0  14       81.30      177.74    104.80 o 
  -6   0  14     6780.08     7038.17    211.89 o 
  -4   0  14       95.43      101.05     17.06 o 
  -2   0  14       73.50       71.60     18.88 o 
   0   0  14     2070.11     2213.44     64.49 o 
   2   0  14      669.04      684.69     38.85 o 
   4   0  14     1911.76     1957.57     85.18 o 
   6   0  14      329.24      350.34     32.31 o 
   8   0  14       62.32       85.97     26.06 o 
  10   0  14      375.44      408.09     40.42 o 
  12   0  14      861.49      922.30     56.17 o 
  14   0  14      299.26      275.61     41.58 o 
  16   0  14     1835.60     1886.17    141.32 o 
  18   0  14      433.28      433.47     50.43 o 
 -25   1  14      167.41      154.49     36.76 o 
 -23   1  14     1010.23     1036.85     37.85 o 
 -21   1  14      162.26      148.25     23.27 o 
 -19   1  14     1956.42     1803.73     61.37 o 
 -17   1  14      819.19      771.24     30.75 o 
 -15   1  14       32.73       58.79     14.70 o 
 -13   1  14     2815.17     2664.89    160.17 o 
 -11   1  14     3202.87     3193.91     66.98 o 
  -9   1  14       19.23       21.12      7.89 o 
  -7   1  14    16204.94    16696.82    254.20 o 
  -5   1  14       29.90       40.96      8.92 o 
  -3   1  14      103.01      108.25     22.30 o 
  -1   1  14     3285.37     3209.06     63.04 o 
   1   1  14     1676.80     1626.74     40.94 o 
   3   1  14       25.56       22.57     10.10 o 
   5   1  14     3007.24     2872.74     65.69 o 
   7   1  14      527.13      605.43     28.52 o 
   9   1  14       93.96       77.74     25.50 o 
  11   1  14     2573.45     2501.94     76.93 o 
  13   1  14       25.02       33.57     20.20 o 
  15   1  14       50.43       41.58     21.10 o 
  17   1  14      678.34      730.30     50.05 o 
 -24   2  14      195.95      160.57     37.57 o 
 -22   2  14      229.35      255.77     38.18 o 
 -20   2  14       44.99       39.83     17.27 o 
 -18   2  14      662.44      741.98     46.28 o 
 -16   2  14       43.07       55.32     16.83 o 
 -14   2  14        2.11       16.84     12.22 o 
 -12   2  14      456.21      447.44     26.78 o 
 -10   2  14        5.97       10.84      8.72 o 
  -8   2  14      861.67      893.33     32.13 o 
  -6   2  14      124.71      116.43     13.85 o 
  -4   2  14      556.21      542.35     36.08 o 
  -2   2  14      136.46      138.13     20.02 o 
   0   2  14      663.35      660.53     28.88 o 
   2   2  14     1156.62     1041.50     32.68 o 
   4   2  14     1054.74      952.30     36.89 o 
   6   2  14     1851.54     1658.04     64.64 o 
   8   2  14       21.61       36.52     19.84 o 
  10   2  14        1.92       17.22     13.58 o 
  12   2  14      183.69      157.29     33.31 o 
  14   2  14        0.02        6.81     14.80 o 
 -19   3  14      129.59      108.58     23.64 o 
 -17   3  14       32.11       18.91     16.51 o 
 -15   3  14      106.63       93.76     31.62 o 
 -13   3  14      189.10      164.90     32.07 o 
 -11   3  14       82.94       77.19     16.39 o 
  -9   3  14        1.79       18.23     14.24 o 
  -7   3  14     1371.79     1387.55     67.39 o 
  -5   3  14       73.24       75.45     20.75 o 
  -3   3  14       67.13       74.12     22.71 o 
  -1   3  14       90.42       88.67     42.85 o 
   1   3  14      215.21      176.96     70.48 o 
   3   3  14      151.64      135.87     54.88 o 
   5   3  14      470.41      491.59     40.02 o 
   7   3  14       34.81       20.14     16.82 o 
   9   3  14        2.39       13.48     11.27 o 
  -4   4  14       19.51       36.48     32.03 o 
 -25   1  15      132.37      135.59     24.63 o 
 -23   1  15        3.53       10.13      7.90 o 
 -21   1  15        6.20       18.69     15.91 o 
 -19   1  15       87.93       51.84     19.25 o 
 -17   1  15      174.10      195.10     33.13 o 
 -15   1  15       13.39       20.58     18.31 o 
 -13   1  15      137.46      134.93     18.75 o 
 -11   1  15      514.17      500.22     29.84 o 
  -9   1  15       88.90       82.57     11.06 o 
  -7   1  15      542.27      515.16     20.58 o 
  -5   1  15      563.37      595.39     23.62 o 
  -3   1  15      185.65      170.26     18.65 o 
  -1   1  15       52.60       70.95     20.85 o 
   1   1  15      124.60       98.67     19.79 o 
   3   1  15       53.35       82.60     15.57 o 
   5   1  15        9.63       20.03      8.97 o 
   7   1  15       43.71       29.91     11.72 o 
   9   1  15      358.78      340.76     22.25 o 
  11   1  15       93.91      116.13     21.41 o 
  13   1  15        0.13        7.63      8.51 o 
  15   1  15      332.86      357.08     33.03 o 
 -22   2  15       10.61       17.03     10.73 o 
 -20   2  15      682.39      714.70     51.85 o 
 -18   2  15       15.22       22.79     13.09 o 
 -16   2  15       33.54       31.11     15.09 o 
 -14   2  15      589.06      603.30     35.09 o 
 -12   2  15      438.46      440.80     28.31 o 
 -10   2  15       60.01       54.12     16.21 o 
  -8   2  15     1541.95     1551.62     38.77 o 
  -6   2  15      310.70      325.12     19.06 o 
  -4   2  15        0.16        4.82      6.27 o 
  -2   2  15     1279.62     1252.78     37.94 o 
   0   2  15      170.85      175.19     47.22 o 
   2   2  15      284.07      284.10     22.72 o 
   4   2  15      689.31      665.31     32.83 o 
   6   2  15       98.74      119.61     51.17 o 
   8   2  15       31.59       27.95     13.33 o 
  10   2  15      861.81      847.86     50.82 o 
  12   2  15       75.93       55.22     29.34 o 
  14   2  15     1261.03     1335.63     58.70 o 
 -17   3  15      188.74      158.28     37.70 o 
 -15   3  15        0.60       11.24      8.26 o 
 -13   3  15      965.70      969.14     54.12 o 
 -11   3  15      542.51      559.00     37.15 o 
  -9   3  15     1035.09     1061.29     57.81 o 
  -7   3  15      983.83      981.15     51.96 o 
  -5   3  15       18.70       28.53     15.73 o 
  -3   3  15      650.36      626.64     47.32 o 
  -1   3  15     2028.69     2124.82     91.12 o 
   1   3  15      276.37      214.98     67.76 o 
   3   3  15     4864.24     5070.71    124.71 o 
   5   3  15      649.79      656.82     41.42 o 
   7   3  15      234.38      173.47     43.31 o 
   9   3  15      668.77      693.53     93.07 o 
 -26   0  16      925.30      957.74     64.67 o 
 -24   0  16      114.99      106.47     40.99 o 
 -22   0  16     2250.37     1992.29     73.81 o 
 -20   0  16      823.28      824.08     56.70 o 
 -18   0  16      388.60      264.43     49.66 o 
 -16   0  16     1387.69     1378.40     64.56 o 
 -14   0  16     4150.04     4140.94    205.64 o 
 -12   0  16       53.89       50.32     15.76 o 
 -10   0  16    22640.39    20620.12   2035.43 o 
  -8   0  16       99.02       85.37     20.01 o 
  -6   0  16      999.64     1028.85     39.10 o 
  -4   0  16     2353.25     2340.61    120.02 o 
  -2   0  16     3956.88     3897.20    125.88 o 
   0   0  16      239.65      174.12     21.57 o 
   2   0  16     7013.40     6685.67    185.16 o 
   4   0  16      273.69      361.97     52.74 o 
   6   0  16       38.25       52.86     22.69 o 
   8   0  16     3415.02     3310.63    127.25 o 
  10   0  16      381.01      365.68     54.51 o 
  12   0  16       34.05       50.57     24.28 o 
  14   0  16     1703.51     1810.40    115.83 o 
  16   0  16      249.93      253.08     57.28 o 
 -25   1  16      628.30      697.68     45.61 o 
 -23   1  16      302.05      266.54     29.78 o 
 -21   1  16     2152.22     2235.32     76.67 o 
 -19   1  16      425.95      466.33     29.83 o 
 -17   1  16        8.62       21.02     12.92 o 
 -15   1  16      899.05     1007.16     62.20 o 
 -13   1  16      956.88      995.84     33.98 o 
 -11   1  16        2.76        7.25     10.28 o 
  -9   1  16     1463.31     1461.98     34.96 o 
  -7   1  16        0.22       12.00      7.19 o 
  -5   1  16      428.56      451.10     27.81 o 
  -3   1  16     2124.95     2080.09     43.49 o 
  -1   1  16       93.71      148.75     29.88 o 
   1   1  16      474.64      422.07     23.73 o 
   3   1  16      204.72      304.38     27.57 o 
   5   1  16      222.60      232.03     20.51 o 
   7   1  16       15.28       27.73     10.17 o 
   9   1  16     1616.89     1624.71     54.67 o 
  11   1  16      574.10      665.07     34.49 o 
  13   1  16     1324.03     1425.10     47.69 o 
  15   1  16     1445.58     1522.42     52.49 o 
 -22   2  16        0.83       10.13     12.91 o 
 -20   2  16      219.33      209.74     34.87 o 
 -18   2  16       53.01       81.69     25.22 o 
 -16   2  16      354.73      371.31     54.08 o 
 -14   2  16      168.00      151.16     33.22 o 
 -12   2  16       29.65       33.76     11.21 o 
 -10   2  16     1127.60     1149.15     42.45 o 
  -8   2  16       34.54       42.75     14.11 o 
  -6   2  16       21.19       26.47     10.39 o 
  -4   2  16      351.55      315.08     18.20 o 
  -2   2  16      250.28      276.99     24.44 o 
   0   2  16      181.46      188.58     22.65 o 
   2   2  16      311.39      320.77     23.64 o 
   4   2  16      704.57      713.59     43.27 o 
   6   2  16      115.28       92.01     24.27 o 
   8   2  16     1195.80     1152.21     63.73 o 
  10   2  16       31.88       34.08     19.26 o 
  12   2  16       21.82       17.76     13.66 o 
 -17   3  16        3.16        5.42     10.44 o 
 -15   3  16        5.78       11.98     13.19 o 
 -13   3  16      155.19      145.47     30.78 o 
 -11   3  16      119.23      107.94     27.87 o 
  -9   3  16        0.48        7.33     17.73 o 
  -7   3  16       22.78       20.91     14.78 o 
  -5   3  16      598.83      593.79     43.50 o 
  -3   3  16       69.15       85.77     32.26 o 
  -1   3  16      117.78       96.26     43.06 o 
   1   3  16        6.86       11.09     17.71 o 
   3   3  16      908.25      827.53     61.18 o 
   5   3  16      141.55      119.89     52.68 o 
   7   3  16      172.77      112.68     32.82 o 
 -23   1  17       30.05       27.29     11.15 o 
 -21   1  17      415.50      401.06     47.17 o 
 -19   1  17       85.37      117.96     21.29 o 
 -17   1  17      108.27      103.42     30.88 o 
 -15   1  17      179.19      365.25     87.83 o 
 -13   1  17     1600.67     1589.20     51.98 o 
 -11   1  17      585.47      554.53     28.12 o 
  -9   1  17     2112.77     2209.70     49.70 o 
  -7   1  17        3.41       10.84      7.09 o 
  -5   1  17      334.48      328.00     20.63 o 
  -3   1  17      382.03      363.71     20.04 o 
  -1   1  17      479.34      431.43     26.18 o 
   1   1  17      838.30      830.64     28.39 o 
   3   1  17      177.95      145.07     26.64 o 
   5   1  17        3.38       10.36      9.74 o 
   7   1  17      229.08      225.76     21.95 o 
   9   1  17        1.01        7.83     10.15 o 
  11   1  17      147.83      146.24     33.59 o 
  13   1  17        0.11       13.52     12.17 o 
 -20   2  17      188.85      165.54     39.23 o 
 -18   2  17       25.47        9.93     16.80 o 
 -16   2  17      850.92      822.38     43.18 o 
 -14   2  17      214.11      225.20     35.78 o 
 -12   2  17       85.13       77.69     21.85 o 
 -10   2  17      462.54      500.25     30.94 o 
  -8   2  17      301.15      317.09     29.45 o 
  -6   2  17      202.89      235.91     24.93 o 
  -4   2  17     1254.31     1270.81     48.83 o 
  -2   2  17       58.16       55.36     12.08 o 
   0   2  17      868.15      831.46     33.39 o 
   2   2  17      485.55      505.18     33.21 o 
   4   2  17       20.76       33.39     14.47 o 
   6   2  17      422.98      400.38     43.23 o 
   8   2  17      374.37      402.14     47.66 o 
  10   2  17       27.50       22.46     18.60 o 
 -15   3  17      665.14      727.93     39.64 o 
 -13   3  17       14.51       22.81     12.96 o 
 -11   3  17     1310.38     1436.33     82.75 o 
  -9   3  17       53.92       40.21     15.22 o 
  -7   3  17       23.79       35.25     16.53 o 
  -5   3  17      891.83      838.50     46.36 o 
  -3   3  17      219.27      226.99     43.36 o 
  -1   3  17       40.85       37.39     35.40 o 
   1   3  17      587.86      650.30     74.22 o 
   3   3  17       15.16       12.65     22.82 o 
 -24   0  18     1079.46     1150.27     60.93 o 
 -22   0  18      146.89      117.79     58.22 o 
 -20   0  18      252.87      211.54     33.54 o 
 -18   0  18      752.36      738.64     80.02 o 
 -16   0  18      359.50      366.72     38.91 o 
 -14   0  18       16.41       22.25     15.89 o 
 -12   0  18       29.24       34.55     15.26 o 
 -10   0  18       39.50       57.67     19.24 o 
  -8   0  18     2372.18     2278.79    189.85 o 
  -6   0  18     2642.63     2711.47     70.90 o 
  -4   0  18       13.86       39.59     17.13 o 
  -2   0  18       15.96       19.87     13.80 o 
   0   0  18      172.89      305.35     31.01 o 
   2   0  18      648.45      640.76     39.05 o 
   4   0  18       18.25       13.54     14.20 o 
   6   0  18     3370.42     3581.46    119.48 o 
   8   0  18      833.59      977.12     56.57 o 
  10   0  18     1731.77     1913.23    185.23 o 
  12   0  18     3607.28     3551.17    114.71 o 
 -23   1  18      300.76      317.14     45.78 o 
 -21   1  18       82.37       35.20     17.09 o 
 -19   1  18       64.18       63.55     19.76 o 
 -17   1  18      743.28      718.54     38.58 o 
 -15   1  18        0.13        5.68      9.99 o 
 -13   1  18     3833.83     3972.02     89.01 o 
 -11   1  18       13.54       17.81     11.36 o 
  -9   1  18      117.86       96.92     20.59 o 
  -7   1  18      161.56      176.19     22.53 o 
  -5   1  18     1762.82     1882.56     39.22 o 
  -3   1  18       31.01       44.81     13.29 o 
  -1   1  18     1968.11     1934.98     54.59 o 
   1   1  18      664.27      687.80     30.72 o 
   3   1  18       69.95       62.50     16.91 o 
   5   1  18     1712.14     1632.28     56.36 o 
   7   1  18      426.79      403.31     25.81 o 
   9   1  18        8.93       13.51     12.07 o 
  11   1  18     1466.57     1524.59     51.28 o 
 -20   2  18       10.50       14.32     17.97 o 
 -18   2  18       86.81       59.38     21.01 o 
 -16   2  18     1434.98     1512.70     61.12 o 
 -14   2  18      472.76      493.61     42.37 o 
 -12   2  18     2143.75     2205.63     70.83 o 
 -10   2  18      104.17       95.30     21.91 o 
  -8   2  18      440.46      429.82     36.06 o 
  -6   2  18      887.92      862.89     38.89 o 
  -4   2  18      515.69      518.40     34.90 o 
  -2   2  18        0.50        1.29      8.48 o 
   0   2  18      366.35      370.44     26.11 o 
   2   2  18      249.93      267.16     26.00 o 
   4   2  18       38.14       18.68     13.36 o 
   6   2  18      894.50      977.66     64.39 o 
   8   2  18      195.16      168.32     34.08 o 
 -11   3  18       21.21       26.66     14.05 o 
  -9   3  18        7.64       13.57     13.73 o 
  -7   3  18        8.10       14.89      9.14 o 
  -5   3  18       14.31       21.27     22.20 o 
  -3   3  18      135.65      170.60     40.35 o 
  -1   3  18       28.79       24.02     35.64 o 
   1   3  18      493.61      494.85     65.00 o 
 -21   1  19        4.89       13.74     12.21 o 
 -19   1  19      399.02      377.76     33.45 o 
 -17   1  19      461.18      496.82     37.56 o 
 -15   1  19      707.23      686.22     31.08 o 
 -13   1  19     1026.63     1041.43     44.91 o 
 -11   1  19      142.52      125.63     30.39 o 
  -9   1  19       71.53       67.86     17.70 o 
  -7   1  19      787.60      805.42     35.53 o 
  -5   1  19       91.30       92.66     18.26 o 
  -3   1  19      977.12      929.04     33.60 o 
  -1   1  19      327.31      335.50     28.79 o 
   1   1  19       14.20       16.66     10.55 o 
   3   1  19       44.51       52.40     19.68 o 
   5   1  19      236.05      236.65     23.09 o 
   7   1  19       75.70       71.66     25.82 o 
   9   1  19        0.25       19.43     15.09 o 
 -18   2  19      592.66      653.31     41.11 o 
 -16   2  19      345.65      242.27     52.36 o 
 -14   2  19     1119.87     1057.62     45.03 o 
 -12   2  19     1087.27     1108.23     55.61 o 
 -10   2  19        3.51        8.58     13.04 o 
  -8   2  19      582.85      612.91     31.53 o 
  -6   2  19      659.75      681.64     33.56 o 
  -4   2  19      390.24      429.86     34.52 o 
  -2   2  19     1425.22     1445.56     62.92 o 
   0   2  19      348.09      325.20     24.86 o 
   2   2  19       15.55       13.27     15.44 o 
   4   2  19      416.58      376.62     31.64 o 
   6   2  19      263.88      294.51     35.36 o 
 -20   0  20      193.19      155.73     40.99 o 
 -18   0  20      334.68      318.50     59.89 o 
 -16   0  20      126.77      109.39     28.56 o 
 -14   0  20      350.44      383.39     43.92 o 
 -12   0  20      118.15      133.62     42.47 o 
 -10   0  20       15.04       14.31      9.05 o 
  -8   0  20     1819.67     1871.83     74.87 o 
  -6   0  20      887.56      960.64     51.05 o 
  -4   0  20      595.43      631.71     38.29 o 
  -2   0  20     2225.28     2253.58     92.48 o 
   0   0  20      149.76      154.65     32.79 o 
   2   0  20      979.24      825.32     43.14 o 
   4   0  20      751.64      762.06     46.30 o 
   6   0  20       10.09       12.61     15.10 o 
   8   0  20     1074.41     1077.05     55.99 o 
 -19   1  20     1001.97     1004.26     64.61 o 
 -17   1  20      361.86      380.14     34.57 o 
 -15   1  20      566.77      612.91     39.67 o 
 -13   1  20      385.78      353.71     29.79 o 
 -11   1  20     1663.49     1667.29     59.74 o 
  -9   1  20     1699.53     1662.03     60.47 o 
  -7   1  20      466.75      446.96     27.58 o 
  -5   1  20       76.74       90.75     21.70 o 
  -3   1  20      429.86      429.09     24.93 o 
  -1   1  20      805.07      798.05     29.94 o 
   1   1  20       95.03       45.81     23.28 o 
   3   1  20     2423.84     2356.65     79.29 o 
   5   1  20      440.73      460.84     31.55 o 
   7   1  20      522.58      558.49     32.55 o 
 -16   2  20     1389.67     1411.11     59.91 o 
 -14   2  20      322.00      300.13     36.45 o 
 -12   2  20      162.62      123.34     27.64 o 
 -10   2  20      150.12      144.65     28.15 o 
  -8   2  20      605.15      588.63     28.53 o 
  -6   2  20       43.74       56.86     13.86 o 
  -4   2  20      168.76      132.74     30.98 o 
  -2   2  20      570.03      656.04     33.05 o 
   0   2  20       47.62       41.81     22.69 o 
   2   2  20      240.06      204.83     41.03 o 
 -17   1  21       54.84       35.17     15.37 o 
 -15   1  21        3.48       19.96     15.08 o 
 -13   1  21       52.08       55.25     25.38 o 
 -11   1  21       53.45       49.15     22.93 o 
  -9   1  21      146.31      134.02     20.49 o 
  -7   1  21       27.41       47.66     16.78 o 
  -5   1  21      178.81      191.68     23.88 o 
  -3   1  21      107.66      122.29     18.59 o 
  -1   1  21       33.04       22.83     11.43 o 
   1   1  21      139.88       98.14     24.34 o 
   3   1  21      332.93      337.51     34.39 o 
   5   1  21       26.51       30.79     15.05 o 
 -12   2  21        0.07       12.81     14.75 o 
 -10   2  21      745.54      758.31     43.04 o 
  -8   2  21      118.73      124.62     28.83 o 
  -6   2  21     1237.54     1246.66     62.91 o 
  -4   2  21      439.88      398.79     28.26 o 
  -2   2  21      180.60      161.80     33.58 o 
   0   2  21        0.67       11.17     30.30 o 
 -16   0  22      604.55      580.12     53.27 o 
 -14   0  22      751.04      757.33     75.90 o 
 -12   0  22     1404.89     1332.91     74.99 o 
 -10   0  22     1158.35     1147.44     76.00 o 
  -8   0  22      111.45      101.24     48.41 o 
  -6   0  22      858.64      762.73     47.42 o 
  -4   0  22     1001.98     1057.16     52.58 o 
  -2   0  22      126.03      107.96     25.97 o 
   0   0  22     2044.09     2137.63    106.24 o 
   2   0  22      453.88      413.43     33.49 o 
 -15   1  22       54.77       58.58     20.25 o 
 -13   1  22      300.54      299.67     37.71 o 
 -11   1  22     1267.90     1174.16     68.61 o 
  -9   1  22      953.40     1019.26     55.35 o 
  -7   1  22       53.75       42.96     17.15 o 
  -5   1  22     2725.38     2989.61     61.32 o 
  -3   1  22      128.40      139.83     27.68 o 
  -1   1  22      186.16      164.44     25.69 o 
   1   1  22      693.12      700.22     32.05 o 
 -11   1  23       48.39       44.87     28.30 o 
  -9   1  23      112.82      122.97     24.77 o 
  -7   1  23       73.43       61.56     17.67 o 
  -5   1  23       70.78       96.83     21.09 o 
  -3   1  23       17.93       23.54     13.64 o 
                                                 
